# Supplementary material for: Identification of Widespread Ultra-Edited Human RNAs
Source: PLoS Genet. 2011 Oct 20;7(10):e1002317. doi: 10.1371/journal.pgen.1002317 (PMC3197674; doi:10.1371/journal.pgen.1002317)
Supplement: Dataset S2 — A sorted list of the genomic coordinates of the ultra-editing sites (only A-to-G) formatted as a UCSC genome browser track (BED format). (TXT) [file pgen.1002317.s002.txt]

chr1	1253228	1253229	.	0	-
chr1	1253312	1253313	.	0	-
chr1	1253313	1253314	.	0	-
chr1	1253317	1253318	.	0	-
chr1	1253334	1253335	.	0	-
chr1	1253342	1253343	.	0	-
chr1	1253350	1253351	.	0	-
chr1	1253353	1253354	.	0	-
chr1	1253356	1253357	.	0	-
chr1	1253375	1253376	.	0	-
chr1	1253385	1253386	.	0	-
chr1	1253410	1253411	.	0	-
chr1	1253413	1253414	.	0	-
chr1	1253418	1253419	.	0	-
chr1	1253425	1253426	.	0	-
chr1	1253429	1253430	.	0	-
chr1	1253433	1253434	.	0	-
chr1	1253445	1253446	.	0	-
chr1	1253446	1253447	.	0	-
chr1	1253452	1253453	.	0	-
chr1	1253454	1253455	.	0	-
chr1	1253455	1253456	.	0	-
chr1	1253464	1253465	.	0	-
chr1	1253467	1253468	.	0	-
chr1	1253478	1253479	.	0	-
chr1	1253495	1253496	.	0	-
chr1	1253513	1253514	.	0	-
chr1	1253521	1253522	.	0	-
chr1	1253522	1253523	.	0	-
chr1	1253530	1253531	.	0	-
chr1	1311098	1311099	.	0	+
chr1	1311107	1311108	.	0	+
chr1	1311123	1311124	.	0	+
chr1	1311152	1311153	.	0	+
chr1	1311166	1311167	.	0	+
chr1	1311178	1311179	.	0	+
chr1	1311186	1311187	.	0	+
chr1	1311200	1311201	.	0	+
chr1	1311201	1311202	.	0	+
chr1	1311209	1311210	.	0	+
chr1	1311211	1311212	.	0	+
chr1	1311215	1311216	.	0	+
chr1	1311241	1311242	.	0	+
chr1	1311242	1311243	.	0	+
chr1	1311251	1311252	.	0	+
chr1	1311269	1311270	.	0	+
chr1	1311307	1311308	.	0	+
chr1	1311312	1311313	.	0	+
chr1	1311314	1311315	.	0	+
chr1	1311319	1311320	.	0	+
chr1	1662546	1662547	.	0	-
chr1	1662603	1662604	.	0	-
chr1	1662626	1662627	.	0	-
chr1	1662651	1662652	.	0	-
chr1	1662693	1662694	.	0	-
chr1	1662703	1662704	.	0	-
chr1	1662706	1662707	.	0	-
chr1	1662707	1662708	.	0	-
chr1	1662728	1662729	.	0	-
chr1	1662732	1662733	.	0	-
chr1	1662753	1662754	.	0	-
chr1	1662763	1662764	.	0	-
chr1	1841673	1841674	.	0	-
chr1	1841674	1841675	.	0	-
chr1	1841678	1841679	.	0	-
chr1	1841681	1841682	.	0	-
chr1	1841695	1841696	.	0	-
chr1	1841701	1841702	.	0	-
chr1	1841703	1841704	.	0	-
chr1	1841718	1841719	.	0	-
chr1	1841726	1841727	.	0	-
chr1	1841743	1841744	.	0	-
chr1	1841774	1841775	.	0	-
chr1	1841776	1841777	.	0	-
chr1	1841778	1841779	.	0	-
chr1	1841780	1841781	.	0	-
chr1	1841796	1841797	.	0	-
chr1	9987808	9987809	.	0	-
chr1	9987846	9987847	.	0	-
chr1	9987852	9987853	.	0	-
chr1	9987856	9987857	.	0	-
chr1	9987862	9987863	.	0	-
chr1	9987869	9987870	.	0	-
chr1	9987879	9987880	.	0	-
chr1	9987895	9987896	.	0	-
chr1	9987897	9987898	.	0	-
chr1	9987905	9987906	.	0	-
chr1	9987931	9987932	.	0	-
chr1	9987951	9987952	.	0	-
chr1	9987959	9987960	.	0	-
chr1	9987964	9987965	.	0	-
chr1	9987967	9987968	.	0	-
chr1	12084513	12084514	.	0	+
chr1	12084518	12084519	.	0	+
chr1	12084526	12084527	.	0	+
chr1	12084550	12084551	.	0	+
chr1	12084574	12084575	.	0	+
chr1	12084599	12084600	.	0	+
chr1	12084609	12084610	.	0	+
chr1	12084611	12084612	.	0	+
chr1	12084644	12084645	.	0	+
chr1	12084650	12084651	.	0	+
chr1	12084679	12084680	.	0	+
chr1	12084729	12084730	.	0	+
chr1	15532462	15532463	.	0	+
chr1	15532476	15532477	.	0	+
chr1	15532477	15532478	.	0	+
chr1	15532482	15532483	.	0	+
chr1	15532485	15532486	.	0	+
chr1	15532507	15532508	.	0	+
chr1	15532526	15532527	.	0	+
chr1	15532527	15532528	.	0	+
chr1	15532531	15532532	.	0	+
chr1	15532546	15532547	.	0	+
chr1	15532550	15532551	.	0	+
chr1	15532554	15532555	.	0	+
chr1	15532572	15532573	.	0	+
chr1	15532581	15532582	.	0	+
chr1	15532582	15532583	.	0	+
chr1	15532585	15532586	.	0	+
chr1	15532617	15532618	.	0	+
chr1	15532633	15532634	.	0	+
chr1	15532665	15532666	.	0	+
chr1	15532670	15532671	.	0	+
chr1	15532675	15532676	.	0	+
chr1	15532686	15532687	.	0	+
chr1	15724461	15724462	.	0	+
chr1	15724466	15724467	.	0	+
chr1	15724467	15724468	.	0	+
chr1	15724479	15724480	.	0	+
chr1	15724505	15724506	.	0	+
chr1	15724511	15724512	.	0	+
chr1	15724538	15724539	.	0	+
chr1	15724541	15724542	.	0	+
chr1	15724547	15724548	.	0	+
chr1	15724551	15724552	.	0	+
chr1	15724558	15724559	.	0	+
chr1	15724567	15724568	.	0	+
chr1	15724575	15724576	.	0	+
chr1	15724576	15724577	.	0	+
chr1	15724581	15724582	.	0	+
chr1	15825333	15825334	.	0	-
chr1	15825379	15825380	.	0	-
chr1	15825432	15825433	.	0	-
chr1	15825434	15825435	.	0	-
chr1	15825436	15825437	.	0	-
chr1	15825437	15825438	.	0	-
chr1	15825446	15825447	.	0	-
chr1	15825449	15825450	.	0	-
chr1	15825451	15825452	.	0	-
chr1	15825452	15825453	.	0	-
chr1	15825465	15825466	.	0	-
chr1	15825473	15825474	.	0	-
chr1	15825526	15825527	.	0	-
chr1	16680558	16680559	.	0	-
chr1	16680564	16680565	.	0	-
chr1	16680574	16680575	.	0	-
chr1	16680578	16680579	.	0	-
chr1	16680579	16680580	.	0	-
chr1	16680587	16680588	.	0	-
chr1	16680588	16680589	.	0	-
chr1	16680593	16680594	.	0	-
chr1	16680610	16680611	.	0	-
chr1	16680614	16680615	.	0	-
chr1	16680619	16680620	.	0	-
chr1	16680620	16680621	.	0	-
chr1	16680638	16680639	.	0	-
chr1	16680646	16680647	.	0	-
chr1	16680649	16680650	.	0	-
chr1	16680650	16680651	.	0	-
chr1	16680655	16680656	.	0	-
chr1	16680657	16680658	.	0	-
chr1	16680658	16680659	.	0	-
chr1	16680664	16680665	.	0	-
chr1	16680731	16680732	.	0	-
chr1	16680802	16680803	.	0	-
chr1	16949223	16949224	.	0	-
chr1	16949227	16949228	.	0	-
chr1	16949281	16949282	.	0	-
chr1	16949293	16949294	.	0	-
chr1	16949303	16949304	.	0	-
chr1	16949357	16949358	.	0	-
chr1	16949361	16949362	.	0	-
chr1	16949363	16949364	.	0	-
chr1	16949373	16949374	.	0	-
chr1	16949376	16949377	.	0	-
chr1	16949377	16949378	.	0	-
chr1	16949409	16949410	.	0	-
chr1	16949422	16949423	.	0	-
chr1	16949446	16949447	.	0	-
chr1	16949472	16949473	.	0	-
chr1	20971724	20971725	.	0	-
chr1	20971737	20971738	.	0	-
chr1	20971751	20971752	.	0	-
chr1	20971755	20971756	.	0	-
chr1	20971763	20971764	.	0	-
chr1	20971764	20971765	.	0	-
chr1	20971776	20971777	.	0	-
chr1	20971777	20971778	.	0	-
chr1	20971778	20971779	.	0	-
chr1	20971809	20971810	.	0	-
chr1	20971815	20971816	.	0	-
chr1	20971818	20971819	.	0	-
chr1	20971824	20971825	.	0	-
chr1	20971833	20971834	.	0	-
chr1	20971838	20971839	.	0	-
chr1	20971841	20971842	.	0	-
chr1	20971869	20971870	.	0	-
chr1	20971886	20971887	.	0	-
chr1	20971894	20971895	.	0	-
chr1	20971895	20971896	.	0	-
chr1	20971898	20971899	.	0	-
chr1	20971899	20971900	.	0	-
chr1	20971905	20971906	.	0	-
chr1	20973621	20973622	.	0	-
chr1	20973645	20973646	.	0	-
chr1	20973646	20973647	.	0	-
chr1	20973663	20973664	.	0	-
chr1	20973677	20973678	.	0	-
chr1	20973687	20973688	.	0	-
chr1	20973716	20973717	.	0	-
chr1	20973717	20973718	.	0	-
chr1	20973722	20973723	.	0	-
chr1	20973724	20973725	.	0	-
chr1	20973726	20973727	.	0	-
chr1	20973729	20973730	.	0	-
chr1	20973744	20973745	.	0	-
chr1	20973754	20973755	.	0	-
chr1	20973782	20973783	.	0	-
chr1	20973795	20973796	.	0	-
chr1	20973798	20973799	.	0	-
chr1	20973845	20973846	.	0	-
chr1	20973851	20973852	.	0	-
chr1	20973854	20973855	.	0	-
chr1	20973868	20973869	.	0	-
chr1	20973877	20973878	.	0	-
chr1	20973882	20973883	.	0	-
chr1	20973887	20973888	.	0	-
chr1	20973915	20973916	.	0	-
chr1	20973921	20973922	.	0	-
chr1	20973948	20973949	.	0	-
chr1	20973974	20973975	.	0	-
chr1	21412271	21412272	.	0	-
chr1	21412278	21412279	.	0	-
chr1	21412283	21412284	.	0	-
chr1	21412284	21412285	.	0	-
chr1	21412297	21412298	.	0	-
chr1	21412318	21412319	.	0	-
chr1	21412324	21412325	.	0	-
chr1	21412354	21412355	.	0	-
chr1	21412362	21412363	.	0	-
chr1	21412364	21412365	.	0	-
chr1	21412365	21412366	.	0	-
chr1	21412374	21412375	.	0	-
chr1	21412413	21412414	.	0	-
chr1	21412430	21412431	.	0	-
chr1	21412434	21412435	.	0	-
chr1	21412435	21412436	.	0	-
chr1	21412456	21412457	.	0	-
chr1	21412457	21412458	.	0	-
chr1	21412479	21412480	.	0	-
chr1	21412517	21412518	.	0	-
chr1	21412518	21412519	.	0	-
chr1	25107368	25107369	.	0	+
chr1	25107380	25107381	.	0	+
chr1	25107383	25107384	.	0	+
chr1	25107392	25107393	.	0	+
chr1	25107394	25107395	.	0	+
chr1	25107422	25107423	.	0	+
chr1	25107425	25107426	.	0	+
chr1	25107430	25107431	.	0	+
chr1	25107448	25107449	.	0	+
chr1	25107456	25107457	.	0	+
chr1	25107457	25107458	.	0	+
chr1	25107478	25107479	.	0	+
chr1	25107487	25107488	.	0	+
chr1	25107488	25107489	.	0	+
chr1	25107498	25107499	.	0	+
chr1	25107506	25107507	.	0	+
chr1	25107522	25107523	.	0	+
chr1	25107534	25107535	.	0	+
chr1	25107566	25107567	.	0	+
chr1	25107567	25107568	.	0	+
chr1	25107568	25107569	.	0	+
chr1	27208449	27208450	.	0	-
chr1	27208461	27208462	.	0	-
chr1	27208480	27208481	.	0	-
chr1	27208523	27208524	.	0	-
chr1	27208540	27208541	.	0	-
chr1	27208543	27208544	.	0	-
chr1	27208583	27208584	.	0	-
chr1	27208585	27208586	.	0	-
chr1	27208624	27208625	.	0	-
chr1	27208625	27208626	.	0	-
chr1	27208655	27208656	.	0	-
chr1	27208661	27208662	.	0	-
chr1	27208668	27208669	.	0	-
chr1	28145522	28145523	.	0	+
chr1	28145530	28145531	.	0	+
chr1	28145572	28145573	.	0	+
chr1	28145576	28145577	.	0	+
chr1	28145595	28145596	.	0	+
chr1	28145602	28145603	.	0	+
chr1	28145604	28145605	.	0	+
chr1	28145607	28145608	.	0	+
chr1	28145645	28145646	.	0	+
chr1	28145658	28145659	.	0	+
chr1	28145672	28145673	.	0	+
chr1	28145718	28145719	.	0	+
chr1	29074419	29074420	.	0	+
chr1	29074420	29074421	.	0	+
chr1	29074425	29074426	.	0	+
chr1	29074434	29074435	.	0	+
chr1	29074436	29074437	.	0	+
chr1	29074475	29074476	.	0	+
chr1	29074535	29074536	.	0	+
chr1	29074551	29074552	.	0	+
chr1	29074560	29074561	.	0	+
chr1	29074564	29074565	.	0	+
chr1	29074580	29074581	.	0	+
chr1	29074589	29074590	.	0	+
chr1	32799722	32799723	.	0	+
chr1	32799783	32799784	.	0	+
chr1	32799806	32799807	.	0	+
chr1	32799881	32799882	.	0	+
chr1	32799882	32799883	.	0	+
chr1	32799884	32799885	.	0	+
chr1	32799906	32799907	.	0	+
chr1	32799916	32799917	.	0	+
chr1	32799918	32799919	.	0	+
chr1	32799922	32799923	.	0	+
chr1	32799923	32799924	.	0	+
chr1	32799926	32799927	.	0	+
chr1	32799930	32799931	.	0	+
chr1	32799936	32799937	.	0	+
chr1	32799940	32799941	.	0	+
chr1	32799942	32799943	.	0	+
chr1	32799945	32799946	.	0	+
chr1	32799948	32799949	.	0	+
chr1	32799962	32799963	.	0	+
chr1	32799974	32799975	.	0	+
chr1	32799975	32799976	.	0	+
chr1	32799982	32799983	.	0	+
chr1	32799986	32799987	.	0	+
chr1	32800006	32800007	.	0	+
chr1	32800008	32800009	.	0	+
chr1	32800011	32800012	.	0	+
chr1	32800013	32800014	.	0	+
chr1	32800014	32800015	.	0	+
chr1	32800017	32800018	.	0	+
chr1	32800019	32800020	.	0	+
chr1	32800026	32800027	.	0	+
chr1	32800031	32800032	.	0	+
chr1	32800033	32800034	.	0	+
chr1	32800034	32800035	.	0	+
chr1	32800038	32800039	.	0	+
chr1	32800040	32800041	.	0	+
chr1	32800043	32800044	.	0	+
chr1	32800047	32800048	.	0	+
chr1	32800049	32800050	.	0	+
chr1	32800052	32800053	.	0	+
chr1	32800055	32800056	.	0	+
chr1	32800056	32800057	.	0	+
chr1	32800057	32800058	.	0	+
chr1	32800062	32800063	.	0	+
chr1	32800073	32800074	.	0	+
chr1	32800076	32800077	.	0	+
chr1	32800080	32800081	.	0	+
chr1	32800083	32800084	.	0	+
chr1	35583571	35583572	.	0	+
chr1	35583582	35583583	.	0	+
chr1	35583584	35583585	.	0	+
chr1	35583591	35583592	.	0	+
chr1	35583611	35583612	.	0	+
chr1	35583622	35583623	.	0	+
chr1	35583628	35583629	.	0	+
chr1	35583629	35583630	.	0	+
chr1	35583632	35583633	.	0	+
chr1	35583636	35583637	.	0	+
chr1	35583637	35583638	.	0	+
chr1	35583651	35583652	.	0	+
chr1	35583652	35583653	.	0	+
chr1	35583654	35583655	.	0	+
chr1	35583661	35583662	.	0	+
chr1	35583680	35583681	.	0	+
chr1	35583685	35583686	.	0	+
chr1	35583686	35583687	.	0	+
chr1	35583688	35583689	.	0	+
chr1	35583694	35583695	.	0	+
chr1	35583698	35583699	.	0	+
chr1	35583720	35583721	.	0	+
chr1	35583734	35583735	.	0	+
chr1	36265618	36265619	.	0	+
chr1	36265619	36265620	.	0	+
chr1	36265624	36265625	.	0	+
chr1	36265633	36265634	.	0	+
chr1	36265651	36265652	.	0	+
chr1	36265664	36265665	.	0	+
chr1	36265672	36265673	.	0	+
chr1	36265673	36265674	.	0	+
chr1	36265687	36265688	.	0	+
chr1	36265688	36265689	.	0	+
chr1	36265696	36265697	.	0	+
chr1	36265697	36265698	.	0	+
chr1	36265698	36265699	.	0	+
chr1	36265712	36265713	.	0	+
chr1	36265713	36265714	.	0	+
chr1	36265714	36265715	.	0	+
chr1	36265721	36265722	.	0	+
chr1	36265725	36265726	.	0	+
chr1	36265728	36265729	.	0	+
chr1	36265732	36265733	.	0	+
chr1	36265736	36265737	.	0	+
chr1	36265754	36265755	.	0	+
chr1	36265755	36265756	.	0	+
chr1	36265760	36265761	.	0	+
chr1	36265768	36265769	.	0	+
chr1	36265795	36265796	.	0	+
chr1	36265796	36265797	.	0	+
chr1	37963226	37963227	.	0	-
chr1	37963227	37963228	.	0	-
chr1	37963270	37963271	.	0	-
chr1	37963297	37963298	.	0	-
chr1	37963300	37963301	.	0	-
chr1	37963307	37963308	.	0	-
chr1	37963329	37963330	.	0	-
chr1	37963340	37963341	.	0	-
chr1	37963356	37963357	.	0	-
chr1	37963363	37963364	.	0	-
chr1	37963369	37963370	.	0	-
chr1	37963371	37963372	.	0	-
chr1	37963374	37963375	.	0	-
chr1	37963438	37963439	.	0	-
chr1	37963442	37963443	.	0	-
chr1	37963451	37963452	.	0	-
chr1	38151067	38151068	.	0	-
chr1	38151123	38151124	.	0	-
chr1	38151135	38151136	.	0	-
chr1	38151148	38151149	.	0	-
chr1	38151166	38151167	.	0	-
chr1	38151167	38151168	.	0	-
chr1	38151180	38151181	.	0	-
chr1	38151184	38151185	.	0	-
chr1	38151189	38151190	.	0	-
chr1	38151190	38151191	.	0	-
chr1	38151215	38151216	.	0	-
chr1	38151219	38151220	.	0	-
chr1	38151223	38151224	.	0	-
chr1	38151227	38151228	.	0	-
chr1	38151228	38151229	.	0	-
chr1	38151229	38151230	.	0	-
chr1	38151232	38151233	.	0	-
chr1	38151234	38151235	.	0	-
chr1	38151235	38151236	.	0	-
chr1	38151238	38151239	.	0	-
chr1	38151239	38151240	.	0	-
chr1	38151277	38151278	.	0	-
chr1	41651379	41651380	.	0	-
chr1	41651380	41651381	.	0	-
chr1	41651403	41651404	.	0	-
chr1	41651415	41651416	.	0	-
chr1	41651418	41651419	.	0	-
chr1	41651435	41651436	.	0	-
chr1	41651439	41651440	.	0	-
chr1	41651444	41651445	.	0	-
chr1	41651445	41651446	.	0	-
chr1	41651475	41651476	.	0	-
chr1	41651546	41651547	.	0	-
chr1	41651547	41651548	.	0	-
chr1	41651551	41651552	.	0	-
chr1	41651562	41651563	.	0	-
chr1	41651640	41651641	.	0	-
chr1	43864497	43864498	.	0	+
chr1	43864527	43864528	.	0	+
chr1	43864532	43864533	.	0	+
chr1	43864534	43864535	.	0	+
chr1	43864535	43864536	.	0	+
chr1	43864540	43864541	.	0	+
chr1	43864554	43864555	.	0	+
chr1	43864563	43864564	.	0	+
chr1	43864619	43864620	.	0	+
chr1	43864629	43864630	.	0	+
chr1	43864635	43864636	.	0	+
chr1	43864639	43864640	.	0	+
chr1	43864643	43864644	.	0	+
chr1	43864646	43864647	.	0	+
chr1	43864684	43864685	.	0	+
chr1	43864685	43864686	.	0	+
chr1	43864691	43864692	.	0	+
chr1	43864695	43864696	.	0	+
chr1	43864700	43864701	.	0	+
chr1	43864713	43864714	.	0	+
chr1	43864725	43864726	.	0	+
chr1	43864732	43864733	.	0	+
chr1	46155240	46155241	.	0	+
chr1	46155258	46155259	.	0	+
chr1	46155264	46155265	.	0	+
chr1	46155275	46155276	.	0	+
chr1	46155280	46155281	.	0	+
chr1	46155282	46155283	.	0	+
chr1	46155285	46155286	.	0	+
chr1	46155294	46155295	.	0	+
chr1	46155297	46155298	.	0	+
chr1	46155324	46155325	.	0	+
chr1	46155331	46155332	.	0	+
chr1	46155346	46155347	.	0	+
chr1	46155356	46155357	.	0	+
chr1	46155357	46155358	.	0	+
chr1	46155358	46155359	.	0	+
chr1	46155359	46155360	.	0	+
chr1	46155362	46155363	.	0	+
chr1	46155380	46155381	.	0	+
chr1	46155388	46155389	.	0	+
chr1	46155394	46155395	.	0	+
chr1	46155398	46155399	.	0	+
chr1	46155402	46155403	.	0	+
chr1	46155411	46155412	.	0	+
chr1	46155421	46155422	.	0	+
chr1	46155426	46155427	.	0	+
chr1	46155429	46155430	.	0	+
chr1	46155443	46155444	.	0	+
chr1	46155450	46155451	.	0	+
chr1	46155454	46155455	.	0	+
chr1	46155466	46155467	.	0	+
chr1	46155474	46155475	.	0	+
chr1	46155491	46155492	.	0	+
chr1	46155496	46155497	.	0	+
chr1	46591596	46591597	.	0	-
chr1	46591600	46591601	.	0	-
chr1	46591603	46591604	.	0	-
chr1	46591606	46591607	.	0	-
chr1	46591608	46591609	.	0	-
chr1	46591621	46591622	.	0	-
chr1	46591626	46591627	.	0	-
chr1	46591628	46591629	.	0	-
chr1	46591634	46591635	.	0	-
chr1	46591636	46591637	.	0	-
chr1	46591649	46591650	.	0	-
chr1	46591660	46591661	.	0	-
chr1	46591695	46591696	.	0	-
chr1	46591698	46591699	.	0	-
chr1	46591703	46591704	.	0	-
chr1	46591704	46591705	.	0	-
chr1	46591790	46591791	.	0	-
chr1	47809347	47809348	.	0	+
chr1	47809351	47809352	.	0	+
chr1	47809361	47809362	.	0	+
chr1	47809383	47809384	.	0	+
chr1	47809384	47809385	.	0	+
chr1	47809386	47809387	.	0	+
chr1	47809438	47809439	.	0	+
chr1	47809443	47809444	.	0	+
chr1	47809447	47809448	.	0	+
chr1	47809451	47809452	.	0	+
chr1	47809464	47809465	.	0	+
chr1	47809479	47809480	.	0	+
chr1	47809483	47809484	.	0	+
chr1	47809503	47809504	.	0	+
chr1	47809508	47809509	.	0	+
chr1	47809540	47809541	.	0	+
chr1	47809544	47809545	.	0	+
chr1	51824463	51824464	.	0	-
chr1	51824475	51824476	.	0	-
chr1	51824476	51824477	.	0	-
chr1	51824480	51824481	.	0	-
chr1	51824503	51824504	.	0	-
chr1	51824512	51824513	.	0	-
chr1	51824513	51824514	.	0	-
chr1	51824521	51824522	.	0	-
chr1	51824531	51824532	.	0	-
chr1	51824539	51824540	.	0	-
chr1	51824542	51824543	.	0	-
chr1	51824543	51824544	.	0	-
chr1	51824568	51824569	.	0	-
chr1	51824578	51824579	.	0	-
chr1	51824648	51824649	.	0	-
chr1	52549427	52549428	.	0	+
chr1	52549435	52549436	.	0	+
chr1	52549466	52549467	.	0	+
chr1	52549495	52549496	.	0	+
chr1	52549513	52549514	.	0	+
chr1	52549514	52549515	.	0	+
chr1	52549515	52549516	.	0	+
chr1	52549529	52549530	.	0	+
chr1	52549539	52549540	.	0	+
chr1	52549568	52549569	.	0	+
chr1	52549570	52549571	.	0	+
chr1	52549571	52549572	.	0	+
chr1	52549576	52549577	.	0	+
chr1	52549580	52549581	.	0	+
chr1	52549611	52549612	.	0	+
chr1	52549623	52549624	.	0	+
chr1	52549632	52549633	.	0	+
chr1	52549636	52549637	.	0	+
chr1	53344354	53344355	.	0	+
chr1	53344355	53344356	.	0	+
chr1	53344363	53344364	.	0	+
chr1	53344390	53344391	.	0	+
chr1	53344400	53344401	.	0	+
chr1	53344408	53344409	.	0	+
chr1	53344409	53344410	.	0	+
chr1	53344415	53344416	.	0	+
chr1	53344424	53344425	.	0	+
chr1	53344449	53344450	.	0	+
chr1	53344450	53344451	.	0	+
chr1	53344451	53344452	.	0	+
chr1	53344452	53344453	.	0	+
chr1	53344463	53344464	.	0	+
chr1	53344476	53344477	.	0	+
chr1	53344479	53344480	.	0	+
chr1	53344489	53344490	.	0	+
chr1	53344490	53344491	.	0	+
chr1	53344495	53344496	.	0	+
chr1	53344499	53344500	.	0	+
chr1	53344516	53344517	.	0	+
chr1	53344522	53344523	.	0	+
chr1	53344531	53344532	.	0	+
chr1	53344538	53344539	.	0	+
chr1	53344551	53344552	.	0	+
chr1	53344552	53344553	.	0	+
chr1	53344559	53344560	.	0	+
chr1	53344606	53344607	.	0	+
chr1	70745235	70745236	.	0	-
chr1	70745259	70745260	.	0	-
chr1	70745285	70745286	.	0	-
chr1	70745295	70745296	.	0	-
chr1	70745297	70745298	.	0	-
chr1	70745299	70745300	.	0	-
chr1	70745322	70745323	.	0	-
chr1	70745323	70745324	.	0	-
chr1	70745378	70745379	.	0	-
chr1	70745388	70745389	.	0	-
chr1	70745393	70745394	.	0	-
chr1	70745398	70745399	.	0	-
chr1	70745422	70745423	.	0	-
chr1	109762173	109762174	.	0	+
chr1	109762203	109762204	.	0	+
chr1	109762208	109762209	.	0	+
chr1	109762235	109762236	.	0	+
chr1	109762251	109762252	.	0	+
chr1	109762263	109762264	.	0	+
chr1	109762273	109762274	.	0	+
chr1	109762279	109762280	.	0	+
chr1	109762333	109762334	.	0	+
chr1	109762341	109762342	.	0	+
chr1	109762373	109762374	.	0	+
chr1	109762396	109762397	.	0	+
chr1	109762397	109762398	.	0	+
chr1	109762414	109762415	.	0	+
chr1	112196048	112196049	.	0	+
chr1	112196117	112196118	.	0	+
chr1	112196119	112196120	.	0	+
chr1	112196142	112196143	.	0	+
chr1	112196148	112196149	.	0	+
chr1	112196153	112196154	.	0	+
chr1	112196158	112196159	.	0	+
chr1	112196184	112196185	.	0	+
chr1	112196185	112196186	.	0	+
chr1	112196190	112196191	.	0	+
chr1	112196194	112196195	.	0	+
chr1	112196211	112196212	.	0	+
chr1	115024483	115024484	.	0	-
chr1	115024505	115024506	.	0	-
chr1	115024508	115024509	.	0	-
chr1	115024512	115024513	.	0	-
chr1	115024517	115024518	.	0	-
chr1	115024536	115024537	.	0	-
chr1	115024544	115024545	.	0	-
chr1	115024555	115024556	.	0	-
chr1	115024558	115024559	.	0	-
chr1	115024600	115024601	.	0	-
chr1	115024601	115024602	.	0	-
chr1	115024613	115024614	.	0	-
chr1	115024624	115024625	.	0	-
chr1	115024649	115024650	.	0	-
chr1	115024654	115024655	.	0	-
chr1	115024655	115024656	.	0	-
chr1	119687278	119687279	.	0	+
chr1	119687294	119687295	.	0	+
chr1	119687295	119687296	.	0	+
chr1	119687374	119687375	.	0	+
chr1	119687379	119687380	.	0	+
chr1	119687389	119687390	.	0	+
chr1	119687390	119687391	.	0	+
chr1	119687392	119687393	.	0	+
chr1	119687405	119687406	.	0	+
chr1	119687409	119687410	.	0	+
chr1	119687427	119687428	.	0	+
chr1	119687428	119687429	.	0	+
chr1	119687437	119687438	.	0	+
chr1	119687450	119687451	.	0	+
chr1	119687454	119687455	.	0	+
chr1	119687460	119687461	.	0	+
chr1	119687469	119687470	.	0	+
chr1	119687470	119687471	.	0	+
chr1	119687476	119687477	.	0	+
chr1	119687493	119687494	.	0	+
chr1	119687497	119687498	.	0	+
chr1	145644402	145644403	.	0	+
chr1	145644406	145644407	.	0	+
chr1	145644411	145644412	.	0	+
chr1	145644421	145644422	.	0	+
chr1	145644435	145644436	.	0	+
chr1	145644441	145644442	.	0	+
chr1	145644452	145644453	.	0	+
chr1	145644453	145644454	.	0	+
chr1	145644454	145644455	.	0	+
chr1	145644455	145644456	.	0	+
chr1	145644478	145644479	.	0	+
chr1	145644483	145644484	.	0	+
chr1	145644491	145644492	.	0	+
chr1	145644499	145644500	.	0	+
chr1	145644507	145644508	.	0	+
chr1	145644510	145644511	.	0	+
chr1	145644519	145644520	.	0	+
chr1	145644536	145644537	.	0	+
chr1	145644559	145644560	.	0	+
chr1	149285285	149285286	.	0	+
chr1	149285291	149285292	.	0	+
chr1	149285331	149285332	.	0	+
chr1	149285335	149285336	.	0	+
chr1	149285358	149285359	.	0	+
chr1	149285359	149285360	.	0	+
chr1	149285369	149285370	.	0	+
chr1	149285380	149285381	.	0	+
chr1	149285383	149285384	.	0	+
chr1	149285423	149285424	.	0	+
chr1	149285429	149285430	.	0	+
chr1	149285437	149285438	.	0	+
chr1	149285465	149285466	.	0	+
chr1	150364698	150364699	.	0	+
chr1	150364710	150364711	.	0	+
chr1	150364718	150364719	.	0	+
chr1	150364727	150364728	.	0	+
chr1	150364742	150364743	.	0	+
chr1	150364747	150364748	.	0	+
chr1	150364748	150364749	.	0	+
chr1	150364771	150364772	.	0	+
chr1	150364793	150364794	.	0	+
chr1	150364794	150364795	.	0	+
chr1	150364802	150364803	.	0	+
chr1	150364804	150364805	.	0	+
chr1	150364809	150364810	.	0	+
chr1	150364818	150364819	.	0	+
chr1	150364828	150364829	.	0	+
chr1	150364829	150364830	.	0	+
chr1	150364833	150364834	.	0	+
chr1	150364888	150364889	.	0	+
chr1	150364892	150364893	.	0	+
chr1	150364901	150364902	.	0	+
chr1	150364905	150364906	.	0	+
chr1	150559185	150559186	.	0	-
chr1	150559197	150559198	.	0	-
chr1	150559198	150559199	.	0	-
chr1	150559199	150559200	.	0	-
chr1	150559237	150559238	.	0	-
chr1	150559311	150559312	.	0	-
chr1	150559313	150559314	.	0	-
chr1	150559315	150559316	.	0	-
chr1	150559321	150559322	.	0	-
chr1	150559360	150559361	.	0	-
chr1	150559361	150559362	.	0	-
chr1	150559367	150559368	.	0	-
chr1	150559386	150559387	.	0	-
chr1	150559404	150559405	.	0	-
chr1	150577636	150577637	.	0	-
chr1	150577650	150577651	.	0	-
chr1	150577663	150577664	.	0	-
chr1	150577667	150577668	.	0	-
chr1	150577671	150577672	.	0	-
chr1	150577677	150577678	.	0	-
chr1	150577703	150577704	.	0	-
chr1	150577706	150577707	.	0	-
chr1	150577713	150577714	.	0	-
chr1	150577722	150577723	.	0	-
chr1	150577741	150577742	.	0	-
chr1	150577753	150577754	.	0	-
chr1	150577772	150577773	.	0	-
chr1	150577777	150577778	.	0	-
chr1	150577795	150577796	.	0	-
chr1	150577796	150577797	.	0	-
chr1	150966148	150966149	.	0	-
chr1	150966177	150966178	.	0	-
chr1	150966206	150966207	.	0	-
chr1	150966215	150966216	.	0	-
chr1	150966225	150966226	.	0	-
chr1	150966231	150966232	.	0	-
chr1	150966238	150966239	.	0	-
chr1	150966247	150966248	.	0	-
chr1	150966248	150966249	.	0	-
chr1	150966275	150966276	.	0	-
chr1	150966277	150966278	.	0	-
chr1	150966278	150966279	.	0	-
chr1	150966283	150966284	.	0	-
chr1	150966286	150966287	.	0	-
chr1	150966287	150966288	.	0	-
chr1	150966288	150966289	.	0	-
chr1	150966311	150966312	.	0	-
chr1	150966312	150966313	.	0	-
chr1	150966313	150966314	.	0	-
chr1	150966323	150966324	.	0	-
chr1	150966337	150966338	.	0	-
chr1	151419994	151419995	.	0	-
chr1	151419999	151420000	.	0	-
chr1	151420003	151420004	.	0	-
chr1	151420024	151420025	.	0	-
chr1	151420050	151420051	.	0	-
chr1	151420111	151420112	.	0	-
chr1	151420115	151420116	.	0	-
chr1	151420160	151420161	.	0	-
chr1	151420161	151420162	.	0	-
chr1	151420178	151420179	.	0	-
chr1	151420211	151420212	.	0	-
chr1	151420220	151420221	.	0	-
chr1	151420232	151420233	.	0	-
chr1	151420237	151420238	.	0	-
chr1	151420238	151420239	.	0	-
chr1	151420240	151420241	.	0	-
chr1	151423874	151423875	.	0	-
chr1	151423894	151423895	.	0	-
chr1	151423912	151423913	.	0	-
chr1	151423913	151423914	.	0	-
chr1	151423916	151423917	.	0	-
chr1	151423925	151423926	.	0	-
chr1	151423939	151423940	.	0	-
chr1	151423940	151423941	.	0	-
chr1	151423952	151423953	.	0	-
chr1	151423953	151423954	.	0	-
chr1	151423958	151423959	.	0	-
chr1	151423962	151423963	.	0	-
chr1	151423971	151423972	.	0	-
chr1	151423978	151423979	.	0	-
chr1	151423979	151423980	.	0	-
chr1	151423980	151423981	.	0	-
chr1	151423983	151423984	.	0	-
chr1	151423989	151423990	.	0	-
chr1	151424002	151424003	.	0	-
chr1	151424014	151424015	.	0	-
chr1	151424020	151424021	.	0	-
chr1	151424028	151424029	.	0	-
chr1	151424033	151424034	.	0	-
chr1	151424057	151424058	.	0	-
chr1	151424068	151424069	.	0	-
chr1	151424073	151424074	.	0	-
chr1	151424080	151424081	.	0	-
chr1	151424328	151424329	.	0	-
chr1	151424346	151424347	.	0	-
chr1	151424350	151424351	.	0	-
chr1	151424355	151424356	.	0	-
chr1	153634385	153634386	.	0	+
chr1	153634517	153634518	.	0	+
chr1	153634520	153634521	.	0	+
chr1	153634521	153634522	.	0	+
chr1	153634548	153634549	.	0	+
chr1	153634558	153634559	.	0	+
chr1	153634560	153634561	.	0	+
chr1	153634590	153634591	.	0	+
chr1	153634603	153634604	.	0	+
chr1	153634605	153634606	.	0	+
chr1	153634607	153634608	.	0	+
chr1	153634617	153634618	.	0	+
chr1	153634620	153634621	.	0	+
chr1	153634626	153634627	.	0	+
chr1	153634628	153634629	.	0	+
chr1	153634633	153634634	.	0	+
chr1	153634635	153634636	.	0	+
chr1	153634636	153634637	.	0	+
chr1	153634641	153634642	.	0	+
chr1	153634644	153634645	.	0	+
chr1	153634645	153634646	.	0	+
chr1	153634647	153634648	.	0	+
chr1	153634648	153634649	.	0	+
chr1	153634649	153634650	.	0	+
chr1	153634657	153634658	.	0	+
chr1	153634669	153634670	.	0	+
chr1	153634671	153634672	.	0	+
chr1	153634675	153634676	.	0	+
chr1	153634680	153634681	.	0	+
chr1	153634682	153634683	.	0	+
chr1	153634687	153634688	.	0	+
chr1	153634696	153634697	.	0	+
chr1	153634698	153634699	.	0	+
chr1	153634704	153634705	.	0	+
chr1	153634708	153634709	.	0	+
chr1	153634709	153634710	.	0	+
chr1	153634713	153634714	.	0	+
chr1	153634714	153634715	.	0	+
chr1	153634716	153634717	.	0	+
chr1	153634719	153634720	.	0	+
chr1	153634720	153634721	.	0	+
chr1	153634721	153634722	.	0	+
chr1	153634722	153634723	.	0	+
chr1	153634726	153634727	.	0	+
chr1	153634731	153634732	.	0	+
chr1	153634732	153634733	.	0	+
chr1	153634735	153634736	.	0	+
chr1	153634737	153634738	.	0	+
chr1	153634743	153634744	.	0	+
chr1	153634747	153634748	.	0	+
chr1	153634752	153634753	.	0	+
chr1	153634785	153634786	.	0	+
chr1	153634786	153634787	.	0	+
chr1	153634787	153634788	.	0	+
chr1	153634796	153634797	.	0	+
chr1	153634799	153634800	.	0	+
chr1	153634803	153634804	.	0	+
chr1	153634805	153634806	.	0	+
chr1	153634810	153634811	.	0	+
chr1	153634813	153634814	.	0	+
chr1	153634816	153634817	.	0	+
chr1	153634820	153634821	.	0	+
chr1	153634825	153634826	.	0	+
chr1	153634832	153634833	.	0	+
chr1	153634849	153634850	.	0	+
chr1	153634852	153634853	.	0	+
chr1	153634853	153634854	.	0	+
chr1	153634855	153634856	.	0	+
chr1	153634863	153634864	.	0	+
chr1	153634867	153634868	.	0	+
chr1	153634880	153634881	.	0	+
chr1	155213387	155213388	.	0	-
chr1	155213393	155213394	.	0	-
chr1	155213395	155213396	.	0	-
chr1	155213415	155213416	.	0	-
chr1	155213419	155213420	.	0	-
chr1	155213428	155213429	.	0	-
chr1	155213434	155213435	.	0	-
chr1	155213450	155213451	.	0	-
chr1	155213451	155213452	.	0	-
chr1	155213454	155213455	.	0	-
chr1	155213458	155213459	.	0	-
chr1	155213467	155213468	.	0	-
chr1	155213468	155213469	.	0	-
chr1	155213527	155213528	.	0	-
chr1	155213543	155213544	.	0	-
chr1	155213598	155213599	.	0	-
chr1	155213610	155213611	.	0	-
chr1	155213630	155213631	.	0	-
chr1	155213634	155213635	.	0	-
chr1	155213652	155213653	.	0	-
chr1	155213655	155213656	.	0	-
chr1	155397132	155397133	.	0	-
chr1	155397133	155397134	.	0	-
chr1	155397187	155397188	.	0	-
chr1	155397213	155397214	.	0	-
chr1	155397219	155397220	.	0	-
chr1	155397222	155397223	.	0	-
chr1	155397236	155397237	.	0	-
chr1	155397238	155397239	.	0	-
chr1	155397287	155397288	.	0	-
chr1	155397297	155397298	.	0	-
chr1	155397307	155397308	.	0	-
chr1	155397366	155397367	.	0	-
chr1	155397367	155397368	.	0	-
chr1	155397393	155397394	.	0	-
chr1	155397411	155397412	.	0	-
chr1	155397421	155397422	.	0	-
chr1	155397428	155397429	.	0	-
chr1	156379745	156379746	.	0	-
chr1	156379826	156379827	.	0	-
chr1	156379827	156379828	.	0	-
chr1	156379832	156379833	.	0	-
chr1	156379841	156379842	.	0	-
chr1	156379854	156379855	.	0	-
chr1	156379862	156379863	.	0	-
chr1	156379867	156379868	.	0	-
chr1	156379868	156379869	.	0	-
chr1	156379886	156379887	.	0	-
chr1	156379890	156379891	.	0	-
chr1	156379894	156379895	.	0	-
chr1	156379905	156379906	.	0	-
chr1	156379907	156379908	.	0	-
chr1	156379909	156379910	.	0	-
chr1	156379912	156379913	.	0	-
chr1	156379918	156379919	.	0	-
chr1	156379923	156379924	.	0	-
chr1	156379924	156379925	.	0	-
chr1	156379925	156379926	.	0	-
chr1	156379933	156379934	.	0	-
chr1	156379934	156379935	.	0	-
chr1	156379948	156379949	.	0	-
chr1	156379949	156379950	.	0	-
chr1	156379957	156379958	.	0	-
chr1	156379962	156379963	.	0	-
chr1	156379976	156379977	.	0	-
chr1	156379986	156379987	.	0	-
chr1	156379994	156379995	.	0	-
chr1	156380002	156380003	.	0	-
chr1	156380010	156380011	.	0	-
chr1	156380019	156380020	.	0	-
chr1	160955989	160955990	.	0	-
chr1	160956027	160956028	.	0	-
chr1	160956040	160956041	.	0	-
chr1	160956056	160956057	.	0	-
chr1	160956062	160956063	.	0	-
chr1	160956079	160956080	.	0	-
chr1	160956083	160956084	.	0	-
chr1	160956088	160956089	.	0	-
chr1	160956089	160956090	.	0	-
chr1	160956111	160956112	.	0	-
chr1	160956120	160956121	.	0	-
chr1	160956121	160956122	.	0	-
chr1	160956122	160956123	.	0	-
chr1	160956124	160956125	.	0	-
chr1	160956127	160956128	.	0	-
chr1	160956128	160956129	.	0	-
chr1	160956129	160956130	.	0	-
chr1	160956130	160956131	.	0	-
chr1	160956133	160956134	.	0	-
chr1	160956167	160956168	.	0	-
chr1	160956178	160956179	.	0	-
chr1	160956183	160956184	.	0	-
chr1	160956190	160956191	.	0	-
chr1	160956191	160956192	.	0	-
chr1	160956195	160956196	.	0	-
chr1	160956221	160956222	.	0	-
chr1	160956222	160956223	.	0	-
chr1	160956257	160956258	.	0	-
chr1	173766198	173766199	.	0	-
chr1	173766200	173766201	.	0	-
chr1	173766242	173766243	.	0	-
chr1	173766249	173766250	.	0	-
chr1	173766254	173766255	.	0	-
chr1	173766257	173766258	.	0	-
chr1	173766280	173766281	.	0	-
chr1	173766282	173766283	.	0	-
chr1	173766283	173766284	.	0	-
chr1	173766319	173766320	.	0	-
chr1	173766322	173766323	.	0	-
chr1	173766335	173766336	.	0	-
chr1	173836440	173836441	.	0	-
chr1	173836463	173836464	.	0	-
chr1	173836477	173836478	.	0	-
chr1	173836491	173836492	.	0	-
chr1	173836500	173836501	.	0	-
chr1	173836502	173836503	.	0	-
chr1	173836540	173836541	.	0	-
chr1	173836541	173836542	.	0	-
chr1	173836544	173836545	.	0	-
chr1	173836545	173836546	.	0	-
chr1	173836553	173836554	.	0	-
chr1	173836567	173836568	.	0	-
chr1	173836627	173836628	.	0	-
chr1	179312985	179312986	.	0	+
chr1	179313001	179313002	.	0	+
chr1	179313002	179313003	.	0	+
chr1	179313045	179313046	.	0	+
chr1	179313048	179313049	.	0	+
chr1	179313053	179313054	.	0	+
chr1	179313054	179313055	.	0	+
chr1	179313059	179313060	.	0	+
chr1	179313071	179313072	.	0	+
chr1	179313077	179313078	.	0	+
chr1	179313079	179313080	.	0	+
chr1	179313096	179313097	.	0	+
chr1	179313099	179313100	.	0	+
chr1	179313104	179313105	.	0	+
chr1	179313105	179313106	.	0	+
chr1	179313134	179313135	.	0	+
chr1	179313135	179313136	.	0	+
chr1	179313161	179313162	.	0	+
chr1	179313167	179313168	.	0	+
chr1	179313175	179313176	.	0	+
chr1	179313176	179313177	.	0	+
chr1	179313194	179313195	.	0	+
chr1	179313242	179313243	.	0	+
chr1	179313243	179313244	.	0	+
chr1	200621813	200621814	.	0	-
chr1	200621814	200621815	.	0	-
chr1	200621826	200621827	.	0	-
chr1	200621827	200621828	.	0	-
chr1	200621864	200621865	.	0	-
chr1	200621868	200621869	.	0	-
chr1	200621878	200621879	.	0	-
chr1	200621881	200621882	.	0	-
chr1	200621893	200621894	.	0	-
chr1	200621904	200621905	.	0	-
chr1	200621920	200621921	.	0	-
chr1	200621924	200621925	.	0	-
chr1	200621928	200621929	.	0	-
chr1	200621972	200621973	.	0	-
chr1	200621975	200621976	.	0	-
chr1	200621976	200621977	.	0	-
chr1	200621982	200621983	.	0	-
chr1	200621984	200621985	.	0	-
chr1	200970616	200970617	.	0	-
chr1	200970656	200970657	.	0	-
chr1	200970668	200970669	.	0	-
chr1	200970672	200970673	.	0	-
chr1	200970675	200970676	.	0	-
chr1	200970678	200970679	.	0	-
chr1	200970683	200970684	.	0	-
chr1	200970684	200970685	.	0	-
chr1	200970685	200970686	.	0	-
chr1	200970707	200970708	.	0	-
chr1	200970709	200970710	.	0	-
chr1	200970735	200970736	.	0	-
chr1	200970739	200970740	.	0	-
chr1	200970754	200970755	.	0	-
chr1	201443010	201443011	.	0	-
chr1	201443017	201443018	.	0	-
chr1	201443030	201443031	.	0	-
chr1	201443036	201443037	.	0	-
chr1	201443040	201443041	.	0	-
chr1	201443063	201443064	.	0	-
chr1	201443089	201443090	.	0	-
chr1	201443099	201443100	.	0	-
chr1	201443103	201443104	.	0	-
chr1	201443125	201443126	.	0	-
chr1	201443153	201443154	.	0	-
chr1	201443170	201443171	.	0	-
chr1	201443196	201443197	.	0	-
chr1	201443258	201443259	.	0	-
chr1	201495152	201495153	.	0	+
chr1	201495168	201495169	.	0	+
chr1	201495188	201495189	.	0	+
chr1	201495202	201495203	.	0	+
chr1	201495225	201495226	.	0	+
chr1	201495239	201495240	.	0	+
chr1	201495277	201495278	.	0	+
chr1	201495278	201495279	.	0	+
chr1	201495286	201495287	.	0	+
chr1	201495288	201495289	.	0	+
chr1	201495299	201495300	.	0	+
chr1	201495306	201495307	.	0	+
chr1	201495308	201495309	.	0	+
chr1	201495311	201495312	.	0	+
chr1	201495317	201495318	.	0	+
chr1	201495318	201495319	.	0	+
chr1	201495343	201495344	.	0	+
chr1	201495344	201495345	.	0	+
chr1	201495353	201495354	.	0	+
chr1	201495365	201495366	.	0	+
chr1	201495366	201495367	.	0	+
chr1	201495370	201495371	.	0	+
chr1	201495373	201495374	.	0	+
chr1	201495389	201495390	.	0	+
chr1	204521109	204521110	.	0	+
chr1	204521111	204521112	.	0	+
chr1	204521112	204521113	.	0	+
chr1	204521150	204521151	.	0	+
chr1	204521158	204521159	.	0	+
chr1	204521159	204521160	.	0	+
chr1	204521209	204521210	.	0	+
chr1	204521222	204521223	.	0	+
chr1	204521237	204521238	.	0	+
chr1	204521240	204521241	.	0	+
chr1	204521241	204521242	.	0	+
chr1	204521246	204521247	.	0	+
chr1	204521250	204521251	.	0	+
chr1	204521253	204521254	.	0	+
chr1	204521279	204521280	.	0	+
chr1	204521306	204521307	.	0	+
chr1	204521312	204521313	.	0	+
chr1	204521321	204521322	.	0	+
chr1	204521328	204521329	.	0	+
chr1	204521360	204521361	.	0	+
chr1	204521390	204521391	.	0	+
chr1	204521399	204521400	.	0	+
chr1	204521422	204521423	.	0	+
chr1	204521423	204521424	.	0	+
chr1	212613360	212613361	.	0	+
chr1	212613397	212613398	.	0	+
chr1	212613409	212613410	.	0	+
chr1	212613431	212613432	.	0	+
chr1	212613434	212613435	.	0	+
chr1	212613435	212613436	.	0	+
chr1	212613437	212613438	.	0	+
chr1	212613440	212613441	.	0	+
chr1	212613442	212613443	.	0	+
chr1	212613443	212613444	.	0	+
chr1	212613454	212613455	.	0	+
chr1	212613472	212613473	.	0	+
chr1	212613473	212613474	.	0	+
chr1	212613478	212613479	.	0	+
chr1	212613482	212613483	.	0	+
chr1	212613486	212613487	.	0	+
chr1	212613499	212613500	.	0	+
chr1	212613513	212613514	.	0	+
chr1	212613538	212613539	.	0	+
chr1	212613543	212613544	.	0	+
chr1	213352474	213352475	.	0	+
chr1	213352524	213352525	.	0	+
chr1	213352532	213352533	.	0	+
chr1	213352542	213352543	.	0	+
chr1	213352547	213352548	.	0	+
chr1	213352555	213352556	.	0	+
chr1	213352556	213352557	.	0	+
chr1	213352566	213352567	.	0	+
chr1	213352570	213352571	.	0	+
chr1	213352586	213352587	.	0	+
chr1	213352599	213352600	.	0	+
chr1	213352601	213352602	.	0	+
chr1	213352610	213352611	.	0	+
chr1	213352636	213352637	.	0	+
chr1	213352637	213352638	.	0	+
chr1	213352642	213352643	.	0	+
chr1	213352646	213352647	.	0	+
chr1	213352677	213352678	.	0	+
chr1	213352678	213352679	.	0	+
chr1	213352714	213352715	.	0	+
chr1	226327264	226327265	.	0	+
chr1	226327273	226327274	.	0	+
chr1	226327308	226327309	.	0	+
chr1	226327313	226327314	.	0	+
chr1	226327332	226327333	.	0	+
chr1	226327341	226327342	.	0	+
chr1	226327342	226327343	.	0	+
chr1	226327344	226327345	.	0	+
chr1	226327351	226327352	.	0	+
chr1	226327365	226327366	.	0	+
chr1	226327371	226327372	.	0	+
chr1	226327374	226327375	.	0	+
chr1	226327376	226327377	.	0	+
chr1	226327379	226327380	.	0	+
chr1	226327405	226327406	.	0	+
chr1	226327406	226327407	.	0	+
chr1	226327435	226327436	.	0	+
chr1	226327446	226327447	.	0	+
chr1	226327447	226327448	.	0	+
chr1	226327471	226327472	.	0	+
chr1	226327475	226327476	.	0	+
chr1	226327505	226327506	.	0	+
chr1	226327508	226327509	.	0	+
chr1	226435410	226435411	.	0	-
chr1	226435437	226435438	.	0	-
chr1	226435444	226435445	.	0	-
chr1	226435500	226435501	.	0	-
chr1	226435509	226435510	.	0	-
chr1	226435510	226435511	.	0	-
chr1	226435516	226435517	.	0	-
chr1	226435568	226435569	.	0	-
chr1	226435569	226435570	.	0	-
chr1	226435577	226435578	.	0	-
chr1	226435593	226435594	.	0	-
chr1	226435647	226435648	.	0	-
chr1	226435653	226435654	.	0	-
chr1	226435655	226435656	.	0	-
chr1	226435663	226435664	.	0	-
chr1	226435665	226435666	.	0	-
chr1	228326930	228326931	.	0	-
chr1	228326942	228326943	.	0	-
chr1	228326943	228326944	.	0	-
chr1	228326944	228326945	.	0	-
chr1	228326958	228326959	.	0	-
chr1	228326961	228326962	.	0	-
chr1	228326965	228326966	.	0	-
chr1	228326966	228326967	.	0	-
chr1	228326970	228326971	.	0	-
chr1	228326976	228326977	.	0	-
chr1	228326995	228326996	.	0	-
chr1	228327004	228327005	.	0	-
chr1	228327021	228327022	.	0	-
chr1	228327024	228327025	.	0	-
chr1	228327087	228327088	.	0	-
chr1	228327104	228327105	.	0	-
chr1	228327125	228327126	.	0	-
chr1	235333060	235333061	.	0	-
chr1	235333061	235333062	.	0	-
chr1	235333068	235333069	.	0	-
chr1	235333083	235333084	.	0	-
chr1	235333100	235333101	.	0	-
chr1	235333113	235333114	.	0	-
chr1	235333114	235333115	.	0	-
chr1	235333140	235333141	.	0	-
chr1	235333146	235333147	.	0	-
chr1	235333149	235333150	.	0	-
chr1	235333169	235333170	.	0	-
chr1	235333170	235333171	.	0	-
chr1	235333171	235333172	.	0	-
chr1	235333179	235333180	.	0	-
chr1	235333180	235333181	.	0	-
chr1	235333203	235333204	.	0	-
chr1	235333218	235333219	.	0	-
chr1	235333222	235333223	.	0	-
chr1	235333231	235333232	.	0	-
chr1	235333236	235333237	.	0	-
chr1	235516473	235516474	.	0	+
chr1	235516474	235516475	.	0	+
chr1	235516479	235516480	.	0	+
chr1	235516484	235516485	.	0	+
chr1	235516505	235516506	.	0	+
chr1	235516508	235516509	.	0	+
chr1	235516515	235516516	.	0	+
chr1	235516520	235516521	.	0	+
chr1	235516524	235516525	.	0	+
chr1	235516528	235516529	.	0	+
chr1	235516541	235516542	.	0	+
chr1	235516546	235516547	.	0	+
chr1	235516547	235516548	.	0	+
chr1	235516560	235516561	.	0	+
chr1	235516563	235516564	.	0	+
chr1	235516567	235516568	.	0	+
chr1	235516622	235516623	.	0	+
chr1	235516623	235516624	.	0	+
chr1	235516637	235516638	.	0	+
chr1	235516649	235516650	.	0	+
chr1	241182712	241182713	.	0	-
chr1	241182716	241182717	.	0	-
chr1	241182720	241182721	.	0	-
chr1	241182724	241182725	.	0	-
chr1	241182726	241182727	.	0	-
chr1	241182762	241182763	.	0	-
chr1	241182769	241182770	.	0	-
chr1	241182773	241182774	.	0	-
chr1	241182787	241182788	.	0	-
chr1	241182793	241182794	.	0	-
chr1	241182834	241182835	.	0	-
chr1	241182851	241182852	.	0	-
chr1	241182853	241182854	.	0	-
chr1	241182861	241182862	.	0	-
chr1	241182863	241182864	.	0	-
chr1	241182884	241182885	.	0	-
chr1	241182906	241182907	.	0	-
chr1	241182911	241182912	.	0	-
chr1	241182912	241182913	.	0	-
chr1	241182921	241182922	.	0	-
chr1	241182931	241182932	.	0	-
chr1	241182932	241182933	.	0	-
chr1	241182948	241182949	.	0	-
chr1	241182955	241182956	.	0	-
chr1	241183038	241183039	.	0	-
chr1	244997296	244997297	.	0	+
chr1	244997320	244997321	.	0	+
chr1	244997330	244997331	.	0	+
chr1	244997338	244997339	.	0	+
chr1	244997394	244997395	.	0	+
chr1	244997406	244997407	.	0	+
chr1	244997416	244997417	.	0	+
chr1	244997418	244997419	.	0	+
chr1	244997443	244997444	.	0	+
chr1	244997457	244997458	.	0	+
chr1	244997460	244997461	.	0	+
chr1	244997477	244997478	.	0	+
chr1	244997478	244997479	.	0	+
chr1	244997499	244997500	.	0	+
chr1	244997527	244997528	.	0	+
chr1	244997535	244997536	.	0	+
chr1	244997536	244997537	.	0	+
chr1	244997548	244997549	.	0	+
chr1	244997550	244997551	.	0	+
chr1	247517064	247517065	.	0	+
chr1	247517073	247517074	.	0	+
chr1	247517083	247517084	.	0	+
chr1	247517107	247517108	.	0	+
chr1	247517109	247517110	.	0	+
chr1	247517116	247517117	.	0	+
chr1	247517128	247517129	.	0	+
chr1	247517146	247517147	.	0	+
chr1	247517150	247517151	.	0	+
chr1	247517163	247517164	.	0	+
chr1	247517173	247517174	.	0	+
chr1	247517199	247517200	.	0	+
chr1	247517205	247517206	.	0	+
chr1	247517218	247517219	.	0	+
chr1	247517243	247517244	.	0	+
chr1	247517258	247517259	.	0	+
chr2	10713349	10713350	.	0	-
chr2	10713350	10713351	.	0	-
chr2	10713355	10713356	.	0	-
chr2	10713379	10713380	.	0	-
chr2	10713404	10713405	.	0	-
chr2	10713424	10713425	.	0	-
chr2	10713430	10713431	.	0	-
chr2	10713451	10713452	.	0	-
chr2	10713457	10713458	.	0	-
chr2	10713483	10713484	.	0	-
chr2	10713486	10713487	.	0	-
chr2	10713501	10713502	.	0	-
chr2	10713520	10713521	.	0	-
chr2	10713532	10713533	.	0	-
chr2	10713543	10713544	.	0	-
chr2	10713545	10713546	.	0	-
chr2	10713550	10713551	.	0	-
chr2	10713551	10713552	.	0	-
chr2	10713552	10713553	.	0	-
chr2	10713554	10713555	.	0	-
chr2	10713567	10713568	.	0	-
chr2	10713568	10713569	.	0	-
chr2	10713576	10713577	.	0	-
chr2	10713589	10713590	.	0	-
chr2	10713590	10713591	.	0	-
chr2	11328278	11328279	.	0	-
chr2	11328296	11328297	.	0	-
chr2	11328303	11328304	.	0	-
chr2	11328308	11328309	.	0	-
chr2	11328309	11328310	.	0	-
chr2	11328372	11328373	.	0	-
chr2	11328373	11328374	.	0	-
chr2	11328399	11328400	.	0	-
chr2	11328428	11328429	.	0	-
chr2	11328436	11328437	.	0	-
chr2	11328448	11328449	.	0	-
chr2	11328454	11328455	.	0	-
chr2	11328481	11328482	.	0	-
chr2	11328486	11328487	.	0	-
chr2	11328508	11328509	.	0	-
chr2	11328514	11328515	.	0	-
chr2	24325351	24325352	.	0	+
chr2	24325352	24325353	.	0	+
chr2	24325360	24325361	.	0	+
chr2	24325378	24325379	.	0	+
chr2	24325406	24325407	.	0	+
chr2	24325428	24325429	.	0	+
chr2	24325429	24325430	.	0	+
chr2	24325445	24325446	.	0	+
chr2	24325460	24325461	.	0	+
chr2	24325476	24325477	.	0	+
chr2	24325486	24325487	.	0	+
chr2	24325513	24325514	.	0	+
chr2	24325528	24325529	.	0	+
chr2	24560351	24560352	.	0	-
chr2	24560356	24560357	.	0	-
chr2	24560357	24560358	.	0	-
chr2	24560383	24560384	.	0	-
chr2	24560423	24560424	.	0	-
chr2	24560424	24560425	.	0	-
chr2	24560438	24560439	.	0	-
chr2	24560447	24560448	.	0	-
chr2	24560460	24560461	.	0	-
chr2	24560464	24560465	.	0	-
chr2	24560485	24560486	.	0	-
chr2	24560490	24560491	.	0	-
chr2	25627884	25627885	.	0	-
chr2	25627904	25627905	.	0	-
chr2	25627936	25627937	.	0	-
chr2	25627956	25627957	.	0	-
chr2	25627967	25627968	.	0	-
chr2	25627974	25627975	.	0	-
chr2	25627975	25627976	.	0	-
chr2	25627978	25627979	.	0	-
chr2	25627984	25627985	.	0	-
chr2	25627991	25627992	.	0	-
chr2	25627992	25627993	.	0	-
chr2	25628042	25628043	.	0	-
chr2	25628051	25628052	.	0	-
chr2	25628054	25628055	.	0	-
chr2	25628063	25628064	.	0	-
chr2	25628068	25628069	.	0	-
chr2	25628069	25628070	.	0	-
chr2	25628071	25628072	.	0	-
chr2	25628082	25628083	.	0	-
chr2	25628158	25628159	.	0	-
chr2	25628166	25628167	.	0	-
chr2	25628174	25628175	.	0	-
chr2	25628229	25628230	.	0	-
chr2	25628252	25628253	.	0	-
chr2	25628260	25628261	.	0	-
chr2	25628265	25628266	.	0	-
chr2	25628300	25628301	.	0	-
chr2	25628309	25628310	.	0	-
chr2	25628326	25628327	.	0	-
chr2	25628327	25628328	.	0	-
chr2	25628332	25628333	.	0	-
chr2	25628345	25628346	.	0	-
chr2	25628370	25628371	.	0	-
chr2	26365603	26365604	.	0	+
chr2	26365604	26365605	.	0	+
chr2	26365644	26365645	.	0	+
chr2	26365649	26365650	.	0	+
chr2	26365650	26365651	.	0	+
chr2	26365694	26365695	.	0	+
chr2	26365696	26365697	.	0	+
chr2	26365697	26365698	.	0	+
chr2	26365699	26365700	.	0	+
chr2	26365713	26365714	.	0	+
chr2	26365733	26365734	.	0	+
chr2	26365780	26365781	.	0	+
chr2	27536674	27536675	.	0	-
chr2	27536689	27536690	.	0	-
chr2	27536706	27536707	.	0	-
chr2	27536710	27536711	.	0	-
chr2	27536716	27536717	.	0	-
chr2	27536734	27536735	.	0	-
chr2	27536738	27536739	.	0	-
chr2	27536779	27536780	.	0	-
chr2	27536796	27536797	.	0	-
chr2	27536797	27536798	.	0	-
chr2	27536815	27536816	.	0	-
chr2	27536833	27536834	.	0	-
chr2	27536836	27536837	.	0	-
chr2	27536845	27536846	.	0	-
chr2	27536851	27536852	.	0	-
chr2	27536867	27536868	.	0	-
chr2	27536934	27536935	.	0	-
chr2	27536956	27536957	.	0	-
chr2	27536969	27536970	.	0	-
chr2	27536970	27536971	.	0	-
chr2	27536973	27536974	.	0	-
chr2	27536986	27536987	.	0	-
chr2	27536987	27536988	.	0	-
chr2	27536988	27536989	.	0	-
chr2	27536999	27537000	.	0	-
chr2	27537006	27537007	.	0	-
chr2	27537022	27537023	.	0	-
chr2	27537052	27537053	.	0	-
chr2	27537068	27537069	.	0	-
chr2	27537074	27537075	.	0	-
chr2	27537084	27537085	.	0	-
chr2	27537096	27537097	.	0	-
chr2	27537101	27537102	.	0	-
chr2	27537110	27537111	.	0	-
chr2	27537112	27537113	.	0	-
chr2	27537113	27537114	.	0	-
chr2	27537114	27537115	.	0	-
chr2	27537150	27537151	.	0	-
chr2	27537183	27537184	.	0	-
chr2	30852169	30852170	.	0	+
chr2	30852170	30852171	.	0	+
chr2	30852178	30852179	.	0	+
chr2	30852196	30852197	.	0	+
chr2	30852205	30852206	.	0	+
chr2	30852229	30852230	.	0	+
chr2	30852239	30852240	.	0	+
chr2	30852263	30852264	.	0	+
chr2	30852269	30852270	.	0	+
chr2	30852272	30852273	.	0	+
chr2	30852273	30852274	.	0	+
chr2	30852274	30852275	.	0	+
chr2	30852278	30852279	.	0	+
chr2	30852298	30852299	.	0	+
chr2	30852304	30852305	.	0	+
chr2	30852305	30852306	.	0	+
chr2	30852314	30852315	.	0	+
chr2	30852327	30852328	.	0	+
chr2	30852331	30852332	.	0	+
chr2	30852346	30852347	.	0	+
chr2	32506697	32506698	.	0	+
chr2	32506717	32506718	.	0	+
chr2	32506731	32506732	.	0	+
chr2	32506740	32506741	.	0	+
chr2	32506770	32506771	.	0	+
chr2	32506777	32506778	.	0	+
chr2	32506778	32506779	.	0	+
chr2	32506780	32506781	.	0	+
chr2	32506785	32506786	.	0	+
chr2	32506800	32506801	.	0	+
chr2	32506807	32506808	.	0	+
chr2	32506810	32506811	.	0	+
chr2	32506852	32506853	.	0	+
chr2	32506869	32506870	.	0	+
chr2	32506875	32506876	.	0	+
chr2	32506884	32506885	.	0	+
chr2	32506888	32506889	.	0	+
chr2	32506891	32506892	.	0	+
chr2	32506895	32506896	.	0	+
chr2	32506904	32506905	.	0	+
chr2	32506908	32506909	.	0	+
chr2	32506912	32506913	.	0	+
chr2	32506913	32506914	.	0	+
chr2	32506918	32506919	.	0	+
chr2	32506926	32506927	.	0	+
chr2	61587015	61587016	.	0	-
chr2	61587034	61587035	.	0	-
chr2	61587047	61587048	.	0	-
chr2	61587057	61587058	.	0	-
chr2	61587083	61587084	.	0	-
chr2	61587092	61587093	.	0	-
chr2	61587094	61587095	.	0	-
chr2	61587095	61587096	.	0	-
chr2	61587098	61587099	.	0	-
chr2	61587101	61587102	.	0	-
chr2	61587118	61587119	.	0	-
chr2	61587122	61587123	.	0	-
chr2	61587123	61587124	.	0	-
chr2	61587132	61587133	.	0	-
chr2	61587137	61587138	.	0	-
chr2	61587138	61587139	.	0	-
chr2	61587146	61587147	.	0	-
chr2	61587172	61587173	.	0	-
chr2	63316350	63316351	.	0	-
chr2	63316353	63316354	.	0	-
chr2	63316354	63316355	.	0	-
chr2	63316357	63316358	.	0	-
chr2	63316389	63316390	.	0	-
chr2	63316402	63316403	.	0	-
chr2	63316410	63316411	.	0	-
chr2	63316411	63316412	.	0	-
chr2	63316419	63316420	.	0	-
chr2	63316421	63316422	.	0	-
chr2	63316422	63316423	.	0	-
chr2	63316425	63316426	.	0	-
chr2	63316454	63316455	.	0	-
chr2	63316460	63316461	.	0	-
chr2	63316479	63316480	.	0	-
chr2	63316484	63316485	.	0	-
chr2	63316508	63316509	.	0	-
chr2	63316520	63316521	.	0	-
chr2	63316530	63316531	.	0	-
chr2	63316533	63316534	.	0	-
chr2	63316542	63316543	.	0	-
chr2	63316546	63316547	.	0	-
chr2	63316554	63316555	.	0	-
chr2	63316555	63316556	.	0	-
chr2	63316563	63316564	.	0	-
chr2	63316564	63316565	.	0	-
chr2	63316572	63316573	.	0	-
chr2	63316573	63316574	.	0	-
chr2	63316585	63316586	.	0	-
chr2	63316586	63316587	.	0	-
chr2	64232289	64232290	.	0	-
chr2	64232309	64232310	.	0	-
chr2	64232333	64232334	.	0	-
chr2	64232348	64232349	.	0	-
chr2	64232365	64232366	.	0	-
chr2	64232375	64232376	.	0	-
chr2	64232381	64232382	.	0	-
chr2	64232401	64232402	.	0	-
chr2	64232404	64232405	.	0	-
chr2	64232407	64232408	.	0	-
chr2	64232411	64232412	.	0	-
chr2	64232415	64232416	.	0	-
chr2	64232431	64232432	.	0	-
chr2	64232441	64232442	.	0	-
chr2	64232460	64232461	.	0	-
chr2	64232470	64232471	.	0	-
chr2	64232486	64232487	.	0	-
chr2	64232503	64232504	.	0	-
chr2	64232509	64232510	.	0	-
chr2	65455987	65455988	.	0	+
chr2	65455997	65455998	.	0	+
chr2	65456005	65456006	.	0	+
chr2	65456021	65456022	.	0	+
chr2	65456051	65456052	.	0	+
chr2	65456066	65456067	.	0	+
chr2	65456092	65456093	.	0	+
chr2	65456093	65456094	.	0	+
chr2	65456098	65456099	.	0	+
chr2	65456102	65456103	.	0	+
chr2	65456119	65456120	.	0	+
chr2	65456124	65456125	.	0	+
chr2	65456133	65456134	.	0	+
chr2	65456134	65456135	.	0	+
chr2	65456138	65456139	.	0	+
chr2	65456142	65456143	.	0	+
chr2	65456154	65456155	.	0	+
chr2	65456173	65456174	.	0	+
chr2	65456183	65456184	.	0	+
chr2	65457805	65457806	.	0	+
chr2	65457806	65457807	.	0	+
chr2	65457812	65457813	.	0	+
chr2	65457818	65457819	.	0	+
chr2	65457850	65457851	.	0	+
chr2	65457855	65457856	.	0	+
chr2	65457860	65457861	.	0	+
chr2	65457931	65457932	.	0	+
chr2	65457932	65457933	.	0	+
chr2	65457937	65457938	.	0	+
chr2	65457958	65457959	.	0	+
chr2	65458011	65458012	.	0	+
chr2	65458022	65458023	.	0	+
chr2	65458028	65458029	.	0	+
chr2	65458029	65458030	.	0	+
chr2	65458065	65458066	.	0	+
chr2	65458066	65458067	.	0	+
chr2	65458067	65458068	.	0	+
chr2	65458072	65458073	.	0	+
chr2	65458076	65458077	.	0	+
chr2	65458083	65458084	.	0	+
chr2	65458093	65458094	.	0	+
chr2	65458096	65458097	.	0	+
chr2	65458099	65458100	.	0	+
chr2	65458102	65458103	.	0	+
chr2	65458108	65458109	.	0	+
chr2	68429641	68429642	.	0	-
chr2	68429648	68429649	.	0	-
chr2	68429658	68429659	.	0	-
chr2	68429684	68429685	.	0	-
chr2	68429693	68429694	.	0	-
chr2	68429694	68429695	.	0	-
chr2	68429749	68429750	.	0	-
chr2	68429759	68429760	.	0	-
chr2	68429760	68429761	.	0	-
chr2	68429801	68429802	.	0	-
chr2	68429802	68429803	.	0	-
chr2	68429835	68429836	.	0	-
chr2	69550702	69550703	.	0	-
chr2	69550727	69550728	.	0	-
chr2	69550741	69550742	.	0	-
chr2	69550744	69550745	.	0	-
chr2	69550758	69550759	.	0	-
chr2	69550759	69550760	.	0	-
chr2	69550762	69550763	.	0	-
chr2	69550768	69550769	.	0	-
chr2	69550838	69550839	.	0	-
chr2	69550861	69550862	.	0	-
chr2	69550869	69550870	.	0	-
chr2	69550879	69550880	.	0	-
chr2	69550899	69550900	.	0	-
chr2	69550912	69550913	.	0	-
chr2	69550922	69550923	.	0	-
chr2	69550928	69550929	.	0	-
chr2	74187625	74187626	.	0	-
chr2	74187661	74187662	.	0	-
chr2	74187665	74187666	.	0	-
chr2	74187694	74187695	.	0	-
chr2	74187768	74187769	.	0	-
chr2	74187774	74187775	.	0	-
chr2	74187778	74187779	.	0	-
chr2	74187781	74187782	.	0	-
chr2	74187782	74187783	.	0	-
chr2	74187790	74187791	.	0	-
chr2	74187795	74187796	.	0	-
chr2	74187807	74187808	.	0	-
chr2	74187822	74187823	.	0	-
chr2	74313675	74313676	.	0	+
chr2	74313685	74313686	.	0	+
chr2	74313713	74313714	.	0	+
chr2	74313714	74313715	.	0	+
chr2	74313719	74313720	.	0	+
chr2	74313724	74313725	.	0	+
chr2	74313729	74313730	.	0	+
chr2	74313751	74313752	.	0	+
chr2	74313769	74313770	.	0	+
chr2	74313773	74313774	.	0	+
chr2	74313777	74313778	.	0	+
chr2	74313795	74313796	.	0	+
chr2	74313813	74313814	.	0	+
chr2	74313820	74313821	.	0	+
chr2	74313836	74313837	.	0	+
chr2	74313837	74313838	.	0	+
chr2	74313842	74313843	.	0	+
chr2	74313852	74313853	.	0	+
chr2	74313862	74313863	.	0	+
chr2	74313872	74313873	.	0	+
chr2	74313877	74313878	.	0	+
chr2	74313882	74313883	.	0	+
chr2	74313887	74313888	.	0	+
chr2	74313896	74313897	.	0	+
chr2	75894045	75894046	.	0	+
chr2	75894075	75894076	.	0	+
chr2	75894096	75894097	.	0	+
chr2	75894136	75894137	.	0	+
chr2	75894143	75894144	.	0	+
chr2	75894153	75894154	.	0	+
chr2	75894154	75894155	.	0	+
chr2	75894190	75894191	.	0	+
chr2	75894213	75894214	.	0	+
chr2	75894214	75894215	.	0	+
chr2	75894228	75894229	.	0	+
chr2	75894236	75894237	.	0	+
chr2	75894243	75894244	.	0	+
chr2	75894251	75894252	.	0	+
chr2	75894254	75894255	.	0	+
chr2	75894260	75894261	.	0	+
chr2	75894272	75894273	.	0	+
chr2	75894294	75894295	.	0	+
chr2	75894330	75894331	.	0	+
chr2	75894337	75894338	.	0	+
chr2	75894361	75894362	.	0	+
chr2	75894364	75894365	.	0	+
chr2	75895105	75895106	.	0	+
chr2	75895122	75895123	.	0	+
chr2	75895144	75895145	.	0	+
chr2	75895154	75895155	.	0	+
chr2	75895162	75895163	.	0	+
chr2	75895166	75895167	.	0	+
chr2	75895168	75895169	.	0	+
chr2	75895173	75895174	.	0	+
chr2	75895174	75895175	.	0	+
chr2	75895175	75895176	.	0	+
chr2	75895181	75895182	.	0	+
chr2	75895186	75895187	.	0	+
chr2	75895187	75895188	.	0	+
chr2	75895201	75895202	.	0	+
chr2	75895204	75895205	.	0	+
chr2	75895207	75895208	.	0	+
chr2	75895212	75895213	.	0	+
chr2	75895213	75895214	.	0	+
chr2	75895220	75895221	.	0	+
chr2	75895224	75895225	.	0	+
chr2	75895232	75895233	.	0	+
chr2	75895233	75895234	.	0	+
chr2	75895235	75895236	.	0	+
chr2	75895245	75895246	.	0	+
chr2	75895261	75895262	.	0	+
chr2	75895262	75895263	.	0	+
chr2	75895269	75895270	.	0	+
chr2	75895272	75895273	.	0	+
chr2	75895273	75895274	.	0	+
chr2	75895274	75895275	.	0	+
chr2	75895276	75895277	.	0	+
chr2	75895277	75895278	.	0	+
chr2	75895291	75895292	.	0	+
chr2	75895320	75895321	.	0	+
chr2	75895321	75895322	.	0	+
chr2	75895326	75895327	.	0	+
chr2	75895327	75895328	.	0	+
chr2	75895328	75895329	.	0	+
chr2	75895331	75895332	.	0	+
chr2	75895339	75895340	.	0	+
chr2	75895341	75895342	.	0	+
chr2	75895351	75895352	.	0	+
chr2	75895393	75895394	.	0	+
chr2	75895394	75895395	.	0	+
chr2	75895431	75895432	.	0	+
chr2	75895434	75895435	.	0	+
chr2	75895443	75895444	.	0	+
chr2	75895462	75895463	.	0	+
chr2	75895499	75895500	.	0	+
chr2	75895500	75895501	.	0	+
chr2	77402962	77402963	.	0	-
chr2	77402963	77402964	.	0	-
chr2	77402978	77402979	.	0	-
chr2	77402979	77402980	.	0	-
chr2	77402980	77402981	.	0	-
chr2	77402985	77402986	.	0	-
chr2	77402987	77402988	.	0	-
chr2	77402988	77402989	.	0	-
chr2	77402997	77402998	.	0	-
chr2	77403011	77403012	.	0	-
chr2	77403016	77403017	.	0	-
chr2	77403021	77403022	.	0	-
chr2	77403026	77403027	.	0	-
chr2	77403030	77403031	.	0	-
chr2	77403040	77403041	.	0	-
chr2	77403042	77403043	.	0	-
chr2	77403048	77403049	.	0	-
chr2	77403051	77403052	.	0	-
chr2	77654134	77654135	.	0	-
chr2	77654135	77654136	.	0	-
chr2	77654140	77654141	.	0	-
chr2	77654141	77654142	.	0	-
chr2	77654142	77654143	.	0	-
chr2	77654164	77654165	.	0	-
chr2	77654166	77654167	.	0	-
chr2	77654169	77654170	.	0	-
chr2	77654170	77654171	.	0	-
chr2	77654171	77654172	.	0	-
chr2	77654173	77654174	.	0	-
chr2	77654176	77654177	.	0	-
chr2	77654180	77654181	.	0	-
chr2	77654187	77654188	.	0	-
chr2	77654196	77654197	.	0	-
chr2	77654200	77654201	.	0	-
chr2	77654201	77654202	.	0	-
chr2	77654206	77654207	.	0	-
chr2	77654209	77654210	.	0	-
chr2	77654212	77654213	.	0	-
chr2	77654215	77654216	.	0	-
chr2	77654225	77654226	.	0	-
chr2	77654232	77654233	.	0	-
chr2	77654236	77654237	.	0	-
chr2	77654242	77654243	.	0	-
chr2	77654248	77654249	.	0	-
chr2	77654268	77654269	.	0	-
chr2	77654273	77654274	.	0	-
chr2	77654277	77654278	.	0	-
chr2	77654281	77654282	.	0	-
chr2	77654282	77654283	.	0	-
chr2	77654283	77654284	.	0	-
chr2	77654292	77654293	.	0	-
chr2	77654297	77654298	.	0	-
chr2	77654298	77654299	.	0	-
chr2	77654299	77654300	.	0	-
chr2	77654305	77654306	.	0	-
chr2	77654307	77654308	.	0	-
chr2	77654308	77654309	.	0	-
chr2	77654311	77654312	.	0	-
chr2	77654322	77654323	.	0	-
chr2	77654323	77654324	.	0	-
chr2	77654328	77654329	.	0	-
chr2	77654330	77654331	.	0	-
chr2	77654331	77654332	.	0	-
chr2	77654336	77654337	.	0	-
chr2	77654339	77654340	.	0	-
chr2	77654344	77654345	.	0	-
chr2	77654348	77654349	.	0	-
chr2	77654357	77654358	.	0	-
chr2	77654369	77654370	.	0	-
chr2	77654374	77654375	.	0	-
chr2	77654375	77654376	.	0	-
chr2	85135129	85135130	.	0	+
chr2	85135155	85135156	.	0	+
chr2	85135214	85135215	.	0	+
chr2	85135224	85135225	.	0	+
chr2	85135226	85135227	.	0	+
chr2	85135251	85135252	.	0	+
chr2	85135267	85135268	.	0	+
chr2	85135284	85135285	.	0	+
chr2	85135289	85135290	.	0	+
chr2	85135293	85135294	.	0	+
chr2	85135327	85135328	.	0	+
chr2	85135336	85135337	.	0	+
chr2	85135358	85135359	.	0	+
chr2	85544888	85544889	.	0	-
chr2	85544903	85544904	.	0	-
chr2	85544914	85544915	.	0	-
chr2	85544943	85544944	.	0	-
chr2	85544949	85544950	.	0	-
chr2	85544962	85544963	.	0	-
chr2	85544982	85544983	.	0	-
chr2	85544984	85544985	.	0	-
chr2	85544994	85544995	.	0	-
chr2	85544997	85544998	.	0	-
chr2	85545023	85545024	.	0	-
chr2	85545024	85545025	.	0	-
chr2	85545030	85545031	.	0	-
chr2	85545049	85545050	.	0	-
chr2	85545059	85545060	.	0	-
chr2	85545073	85545074	.	0	-
chr2	85545083	85545084	.	0	-
chr2	85545099	85545100	.	0	-
chr2	85545110	85545111	.	0	-
chr2	85545120	85545121	.	0	-
chr2	86250946	86250947	.	0	-
chr2	86250966	86250967	.	0	-
chr2	86250970	86250971	.	0	-
chr2	86251000	86251001	.	0	-
chr2	86251004	86251005	.	0	-
chr2	86251009	86251010	.	0	-
chr2	86251010	86251011	.	0	-
chr2	86251012	86251013	.	0	-
chr2	86251040	86251041	.	0	-
chr2	86251041	86251042	.	0	-
chr2	86251042	86251043	.	0	-
chr2	86251047	86251048	.	0	-
chr2	86251048	86251049	.	0	-
chr2	86251068	86251069	.	0	-
chr2	86251085	86251086	.	0	-
chr2	86251090	86251091	.	0	-
chr2	86251098	86251099	.	0	-
chr2	86251113	86251114	.	0	-
chr2	86251121	86251122	.	0	-
chr2	86251144	86251145	.	0	-
chr2	86251150	86251151	.	0	-
chr2	96916998	96916999	.	0	-
chr2	96917025	96917026	.	0	-
chr2	96917029	96917030	.	0	-
chr2	96917033	96917034	.	0	-
chr2	96917038	96917039	.	0	-
chr2	96917043	96917044	.	0	-
chr2	96917044	96917045	.	0	-
chr2	96917063	96917064	.	0	-
chr2	96917083	96917084	.	0	-
chr2	96917089	96917090	.	0	-
chr2	96917092	96917093	.	0	-
chr2	96917098	96917099	.	0	-
chr2	96917135	96917136	.	0	-
chr2	96935966	96935967	.	0	+
chr2	96935994	96935995	.	0	+
chr2	96935995	96935996	.	0	+
chr2	96936010	96936011	.	0	+
chr2	96936011	96936012	.	0	+
chr2	96936016	96936017	.	0	+
chr2	96936020	96936021	.	0	+
chr2	96936040	96936041	.	0	+
chr2	96936046	96936047	.	0	+
chr2	96936055	96936056	.	0	+
chr2	96936056	96936057	.	0	+
chr2	96936091	96936092	.	0	+
chr2	96936095	96936096	.	0	+
chr2	96936115	96936116	.	0	+
chr2	96936120	96936121	.	0	+
chr2	96936225	96936226	.	0	+
chr2	101839510	101839511	.	0	-
chr2	101839517	101839518	.	0	-
chr2	101839532	101839533	.	0	-
chr2	101839552	101839553	.	0	-
chr2	101839555	101839556	.	0	-
chr2	101839558	101839559	.	0	-
chr2	101839559	101839560	.	0	-
chr2	101839565	101839566	.	0	-
chr2	101839588	101839589	.	0	-
chr2	101839610	101839611	.	0	-
chr2	101839617	101839618	.	0	-
chr2	101839621	101839622	.	0	-
chr2	101839624	101839625	.	0	-
chr2	101839629	101839630	.	0	-
chr2	101839639	101839640	.	0	-
chr2	101839652	101839653	.	0	-
chr2	101839682	101839683	.	0	-
chr2	109069978	109069979	.	0	+
chr2	109070006	109070007	.	0	+
chr2	109070007	109070008	.	0	+
chr2	109070030	109070031	.	0	+
chr2	109070039	109070040	.	0	+
chr2	109070064	109070065	.	0	+
chr2	109070079	109070080	.	0	+
chr2	109070084	109070085	.	0	+
chr2	109070093	109070094	.	0	+
chr2	109070120	109070121	.	0	+
chr2	109070133	109070134	.	0	+
chr2	109070165	109070166	.	0	+
chr2	109070175	109070176	.	0	+
chr2	109070182	109070183	.	0	+
chr2	109070185	109070186	.	0	+
chr2	109070227	109070228	.	0	+
chr2	109070230	109070231	.	0	+
chr2	109198168	109198169	.	0	+
chr2	109198237	109198238	.	0	+
chr2	109198241	109198242	.	0	+
chr2	109198263	109198264	.	0	+
chr2	109198271	109198272	.	0	+
chr2	109198272	109198273	.	0	+
chr2	109198281	109198282	.	0	+
chr2	109198284	109198285	.	0	+
chr2	109198298	109198299	.	0	+
chr2	109198299	109198300	.	0	+
chr2	109198312	109198313	.	0	+
[truncated: 12,538 more rows]
