# Supplementary material for: Identification of Widespread Ultra-Edited Human RNAs
Source: PLoS Genet. 2011 Oct 20;7(10):e1002317. doi: 10.1371/journal.pgen.1002317 (PMC3197674; doi:10.1371/journal.pgen.1002317)
Supplement: Dataset S4 — A sorted list of the genomic coordinates of the hyper-editing sites (reported in Dataset S3), formatted as a UCSC genome browser track. (TXT) [file pgen.1002317.s004.txt]

chr1	21409280	21409281	.	0	-
chr1	21409286	21409287	.	0	-
chr1	21409336	21409337	.	0	-
chr1	21409341	21409342	.	0	-
chr1	21409360	21409361	.	0	-
chr1	21409363	21409364	.	0	-
chr1	21409408	21409409	.	0	-
chr1	24762007	24762008	.	0	+
chr1	24762010	24762011	.	0	+
chr1	24762017	24762018	.	0	+
chr1	24762022	24762023	.	0	+
chr1	24762027	24762028	.	0	+
chr1	24762030	24762031	.	0	+
chr1	24762034	24762035	.	0	+
chr1	27122788	27122789	.	0	+
chr1	27122798	27122799	.	0	+
chr1	27122804	27122805	.	0	+
chr1	27122824	27122825	.	0	+
chr1	27122825	27122826	.	0	+
chr1	27122934	27122935	.	0	+
chr1	27208448	27208449	.	0	+
chr1	27208449	27208450	.	0	-
chr1	27208477	27208478	.	0	+
chr1	27208486	27208487	.	0	+
chr1	27208506	27208507	.	0	+
chr1	27208541	27208542	.	0	+
chr1	27208543	27208544	.	0	-
chr1	27208544	27208545	.	0	+
chr1	27208547	27208548	.	0	+
chr1	27208560	27208561	.	0	+
chr1	27208584	27208585	.	0	+
chr1	27208585	27208586	.	0	-
chr1	27208587	27208588	.	0	+
chr1	27208594	27208595	.	0	-
chr1	27208595	27208596	.	0	-
chr1	27208596	27208597	.	0	+
chr1	27208620	27208621	.	0	-
chr1	27208621	27208622	.	0	-
chr1	27208624	27208625	.	0	-
chr1	27208655	27208656	.	0	-
chr1	27208661	27208662	.	0	-
chr1	27208668	27208669	.	0	-
chr1	29044850	29044851	.	0	+
chr1	29044854	29044855	.	0	+
chr1	29044908	29044909	.	0	+
chr1	29044923	29044924	.	0	+
chr1	29044927	29044928	.	0	+
chr1	29044931	29044932	.	0	+
chr1	29044938	29044939	.	0	+
chr1	29317959	29317960	.	0	+
chr1	29317960	29317961	.	0	+
chr1	29317961	29317962	.	0	+
chr1	29317995	29317996	.	0	+
chr1	29317998	29317999	.	0	+
chr1	29318019	29318020	.	0	+
chr1	29318050	29318051	.	0	+
chr1	29318053	29318054	.	0	+
chr1	29318072	29318073	.	0	+
chr1	32398756	32398757	.	0	-
chr1	32398762	32398763	.	0	-
chr1	32398775	32398776	.	0	-
chr1	32398777	32398778	.	0	-
chr1	32398780	32398781	.	0	-
chr1	32398781	32398782	.	0	-
chr1	32398782	32398783	.	0	-
chr1	39460419	39460420	.	0	+
chr1	39460422	39460423	.	0	+
chr1	39460425	39460426	.	0	+
chr1	39460435	39460436	.	0	+
chr1	39460447	39460448	.	0	+
chr1	39460454	39460455	.	0	+
chr1	39460526	39460527	.	0	+
chr1	39460563	39460564	.	0	+
chr1	44395073	44395074	.	0	-
chr1	44395082	44395083	.	0	-
chr1	44395087	44395088	.	0	-
chr1	44395104	44395105	.	0	-
chr1	44395114	44395115	.	0	-
chr1	44395116	44395117	.	0	-
chr1	44395139	44395140	.	0	-
chr1	44395151	44395152	.	0	-
chr1	44395176	44395177	.	0	-
chr1	44395192	44395193	.	0	-
chr1	44395272	44395273	.	0	-
chr1	46760766	46760767	.	0	-
chr1	46760778	46760779	.	0	-
chr1	46760791	46760792	.	0	-
chr1	46760803	46760804	.	0	-
chr1	46760807	46760808	.	0	-
chr1	46760819	46760820	.	0	-
chr1	46760828	46760829	.	0	-
chr1	46760833	46760834	.	0	-
chr1	46760847	46760848	.	0	-
chr1	51458733	51458734	.	0	+
chr1	51458751	51458752	.	0	+
chr1	51458759	51458760	.	0	+
chr1	51458781	51458782	.	0	+
chr1	51458782	51458783	.	0	+
chr1	51458783	51458784	.	0	+
chr1	51458805	51458806	.	0	+
chr1	51458819	51458820	.	0	+
chr1	53695346	53695347	.	0	-
chr1	53695372	53695373	.	0	-
chr1	53695386	53695387	.	0	-
chr1	53695387	53695388	.	0	-
chr1	53695411	53695412	.	0	-
chr1	53695446	53695447	.	0	-
chr1	53695450	53695451	.	0	-
chr1	53695458	53695459	.	0	-
chr1	53695468	53695469	.	0	-
chr1	53695478	53695479	.	0	-
chr1	76633391	76633392	.	0	+
chr1	76633409	76633410	.	0	+
chr1	76633427	76633428	.	0	+
chr1	76633436	76633437	.	0	+
chr1	76633468	76633469	.	0	+
chr1	76633493	76633494	.	0	+
chr1	76633513	76633514	.	0	+
chr1	76633514	76633515	.	0	+
chr1	76633574	76633575	.	0	+
chr1	76633579	76633580	.	0	+
chr1	150578518	150578519	.	0	-
chr1	150578535	150578536	.	0	-
chr1	150578589	150578590	.	0	-
chr1	150578597	150578598	.	0	-
chr1	150578602	150578603	.	0	-
chr1	150578609	150578610	.	0	-
chr1	150578612	150578613	.	0	-
chr1	150578635	150578636	.	0	-
chr1	150578660	150578661	.	0	-
chr1	150578682	150578683	.	0	-
chr1	150578683	150578684	.	0	-
chr1	150626800	150626801	.	0	+
chr1	150626806	150626807	.	0	+
chr1	150626860	150626861	.	0	+
chr1	150626870	150626871	.	0	+
chr1	150626907	150626908	.	0	+
chr1	150626923	150626924	.	0	+
chr1	150626934	150626935	.	0	+
chr1	150626942	150626943	.	0	+
chr1	151420160	151420161	.	0	-
chr1	151420161	151420162	.	0	-
chr1	151420168	151420169	.	0	-
chr1	151420170	151420171	.	0	-
chr1	151420220	151420221	.	0	-
chr1	151420240	151420241	.	0	-
chr1	151420246	151420247	.	0	-
chr1	156163345	156163346	.	0	-
chr1	156163377	156163378	.	0	-
chr1	156163386	156163387	.	0	-
chr1	156163402	156163403	.	0	-
chr1	156163403	156163404	.	0	-
chr1	156163413	156163414	.	0	-
chr1	156163445	156163446	.	0	-
chr1	156163524	156163525	.	0	-
chr1	156163525	156163526	.	0	-
chr1	156163533	156163534	.	0	-
chr1	160259504	160259505	.	0	-
chr1	160259512	160259513	.	0	-
chr1	160259518	160259519	.	0	-
chr1	160259520	160259521	.	0	-
chr1	160259548	160259549	.	0	-
chr1	160259557	160259558	.	0	-
chr1	160259607	160259608	.	0	-
chr1	160259612	160259613	.	0	-
chr1	160259631	160259632	.	0	-
chr1	160993762	160993763	.	0	-
chr1	160993784	160993785	.	0	-
chr1	160993785	160993786	.	0	-
chr1	160993787	160993788	.	0	-
chr1	160993856	160993857	.	0	-
chr1	160993873	160993874	.	0	-
chr1	160993881	160993882	.	0	-
chr1	160993906	160993907	.	0	-
chr1	160993911	160993912	.	0	-
chr1	160993941	160993942	.	0	-
chr1	160993963	160993964	.	0	-
chr1	161180728	161180729	.	0	+
chr1	161180744	161180745	.	0	+
chr1	161180781	161180782	.	0	+
chr1	161180805	161180806	.	0	+
chr1	161180847	161180848	.	0	+
chr1	161180885	161180886	.	0	+
chr1	161180898	161180899	.	0	+
chr1	161180924	161180925	.	0	+
chr1	174531861	174531862	.	0	+
chr1	174531862	174531863	.	0	+
chr1	174531868	174531869	.	0	+
chr1	174531882	174531883	.	0	+
chr1	174531887	174531888	.	0	+
chr1	174531888	174531889	.	0	+
chr1	174531891	174531892	.	0	+
chr1	174531893	174531894	.	0	+
chr1	174531896	174531897	.	0	+
chr1	174531897	174531898	.	0	+
chr1	174531903	174531904	.	0	+
chr1	213070227	213070228	.	0	+
chr1	213070228	213070229	.	0	+
chr1	213070229	213070230	.	0	+
chr1	213070234	213070235	.	0	+
chr1	213070240	213070241	.	0	+
chr1	223922979	223922980	.	0	+
chr1	223923058	223923059	.	0	+
chr1	223923064	223923065	.	0	+
chr1	223923069	223923070	.	0	+
chr1	223923076	223923077	.	0	+
chr1	223923109	223923110	.	0	+
chr1	223923118	223923119	.	0	+
chr1	223923122	223923123	.	0	+
chr2	10191199	10191200	.	0	+
chr2	10191216	10191217	.	0	+
chr2	10191219	10191220	.	0	+
chr2	10191223	10191224	.	0	+
chr2	10191241	10191242	.	0	+
chr2	10191257	10191258	.	0	+
chr2	10191270	10191271	.	0	+
chr2	10191286	10191287	.	0	+
chr2	10191294	10191295	.	0	+
chr2	10191296	10191297	.	0	+
chr2	32294119	32294120	.	0	+
chr2	32294120	32294121	.	0	+
chr2	32294129	32294130	.	0	+
chr2	32294130	32294131	.	0	+
chr2	32294134	32294135	.	0	+
chr2	48104951	48104952	.	0	-
chr2	48104955	48104956	.	0	-
chr2	48104987	48104988	.	0	-
chr2	48104996	48104997	.	0	-
chr2	48104999	48105000	.	0	-
chr2	48105002	48105003	.	0	-
chr2	48105019	48105020	.	0	-
chr2	54061582	54061583	.	0	+
chr2	54061617	54061618	.	0	+
chr2	54061633	54061634	.	0	+
chr2	54061634	54061635	.	0	+
chr2	54061657	54061658	.	0	+
chr2	97462010	97462011	.	0	+
chr2	97462038	97462039	.	0	+
chr2	97462042	97462043	.	0	+
chr2	97462061	97462062	.	0	+
chr2	97462120	97462121	.	0	+
chr2	97462158	97462159	.	0	+
chr2	97921896	97921897	.	0	+
chr2	97921901	97921902	.	0	+
chr2	97921907	97921908	.	0	+
chr2	97921914	97921915	.	0	+
chr2	97921915	97921916	.	0	+
chr2	97921916	97921917	.	0	+
chr2	97921973	97921974	.	0	+
chr2	97921982	97921983	.	0	+
chr2	97921989	97921990	.	0	+
chr2	97922014	97922015	.	0	+
chr2	99310045	99310046	.	0	-
chr2	99310047	99310048	.	0	-
chr2	99310087	99310088	.	0	-
chr2	99310094	99310095	.	0	-
chr2	99310118	99310119	.	0	-
chr2	113248637	113248638	.	0	+
chr2	113248642	113248643	.	0	+
chr2	113248671	113248672	.	0	+
chr2	113248672	113248673	.	0	+
chr2	113248685	113248686	.	0	+
chr2	113248707	113248708	.	0	+
chr2	113248725	113248726	.	0	+
chr2	113248749	113248750	.	0	+
chr2	113248774	113248775	.	0	+
chr2	113248778	113248779	.	0	+
chr2	113248781	113248782	.	0	+
chr2	122099861	122099862	.	0	-
chr2	122099887	122099888	.	0	-
chr2	122099888	122099889	.	0	-
chr2	122099889	122099890	.	0	-
chr2	122099909	122099910	.	0	-
chr2	122099911	122099912	.	0	-
chr2	122099939	122099940	.	0	-
chr2	122099949	122099950	.	0	-
chr2	122099957	122099958	.	0	-
chr2	122099960	122099961	.	0	-
chr2	122099988	122099989	.	0	-
chr2	152277067	152277068	.	0	+
chr2	152277099	152277100	.	0	+
chr2	152277103	152277104	.	0	+
chr2	152277148	152277149	.	0	+
chr2	152277151	152277152	.	0	+
chr2	152280797	152280798	.	0	+
chr2	152280800	152280801	.	0	+
chr2	152280876	152280877	.	0	+
chr2	152280877	152280878	.	0	+
chr2	152280889	152280890	.	0	+
chr2	179459801	179459802	.	0	+
chr2	179459818	179459819	.	0	+
chr2	179459819	179459820	.	0	+
chr2	179459821	179459822	.	0	+
chr2	179459841	179459842	.	0	+
chr2	179459845	179459846	.	0	+
chr2	179459846	179459847	.	0	+
chr2	179459847	179459848	.	0	+
chr2	179459858	179459859	.	0	+
chr2	179459877	179459878	.	0	+
chr2	204167466	204167467	.	0	+
chr2	204167495	204167496	.	0	+
chr2	204167514	204167515	.	0	+
chr2	204167515	204167516	.	0	+
chr2	204167545	204167546	.	0	+
chr2	204167554	204167555	.	0	+
chr2	219102388	219102389	.	0	+
chr2	219102392	219102393	.	0	+
chr2	219102414	219102415	.	0	+
chr2	219102422	219102423	.	0	+
chr2	219102428	219102429	.	0	+
chr2	219102472	219102473	.	0	+
chr2	219102478	219102479	.	0	+
chr2	219102524	219102525	.	0	+
chr2	238673850	238673851	.	0	+
chr2	238673906	238673907	.	0	+
chr2	238673907	238673908	.	0	+
chr2	238673910	238673911	.	0	+
chr2	238673913	238673914	.	0	+
chr2	238673914	238673915	.	0	+
chr2	238673915	238673916	.	0	+
chr2	238673916	238673917	.	0	+
chr2	238673917	238673918	.	0	+
chr2	238673919	238673920	.	0	+
chr2	238673920	238673921	.	0	+
chr2	242185068	242185069	.	0	-
chr2	242185104	242185105	.	0	-
chr2	242185108	242185109	.	0	-
chr2	242185133	242185134	.	0	-
chr2	242185156	242185157	.	0	-
chr2	242185166	242185167	.	0	-
chr3	42625765	42625766	.	0	+
chr3	42625777	42625778	.	0	+
chr3	42625810	42625811	.	0	+
chr3	42625820	42625821	.	0	+
chr3	42625826	42625827	.	0	+
chr3	42625845	42625846	.	0	+
chr3	42625846	42625847	.	0	+
chr3	42625863	42625864	.	0	+
chr3	47291299	47291300	.	0	-
chr3	47291321	47291322	.	0	-
chr3	47291330	47291331	.	0	-
chr3	47291408	47291409	.	0	-
chr3	47291414	47291415	.	0	-
chr3	47291455	47291456	.	0	-
chr3	47291456	47291457	.	0	-
chr3	47291486	47291487	.	0	-
chr3	47291499	47291500	.	0	-
chr3	47291519	47291520	.	0	-
chr3	49097904	49097905	.	0	-
chr3	49097931	49097932	.	0	-
chr3	49097955	49097956	.	0	-
chr3	49097956	49097957	.	0	-
chr3	49097957	49097958	.	0	-
chr3	49097965	49097966	.	0	-
chr3	49097966	49097967	.	0	-
chr3	49097989	49097990	.	0	-
chr3	49098012	49098013	.	0	-
chr3	49098013	49098014	.	0	-
chr3	119678423	119678424	.	0	-
chr3	119678457	119678458	.	0	-
chr3	119678458	119678459	.	0	-
chr3	119678472	119678473	.	0	-
chr3	119678485	119678486	.	0	-
chr3	119678489	119678490	.	0	-
chr3	119678493	119678494	.	0	-
chr3	119678499	119678500	.	0	-
chr3	119678532	119678533	.	0	-
chr3	119678541	119678542	.	0	-
chr3	119678542	119678543	.	0	-
chr3	121392731	121392732	.	0	-
chr3	121392744	121392745	.	0	-
chr3	121392749	121392750	.	0	-
chr3	121392761	121392762	.	0	-
chr3	121392794	121392795	.	0	-
chr3	121392817	121392818	.	0	-
chr3	121392818	121392819	.	0	-
chr3	121668231	121668232	.	0	+
chr3	121668233	121668234	.	0	+
chr3	121668245	121668246	.	0	+
chr3	121668256	121668257	.	0	+
chr3	121668337	121668338	.	0	+
chr3	121668342	121668343	.	0	+
chr3	121668352	121668353	.	0	+
chr3	121668378	121668379	.	0	+
chr3	121668379	121668380	.	0	+
chr3	121668384	121668385	.	0	+
chr3	121668388	121668389	.	0	+
chr3	122867185	122867186	.	0	+
chr3	122867212	122867213	.	0	+
chr3	122867232	122867233	.	0	+
chr3	122867236	122867237	.	0	+
chr3	122867255	122867256	.	0	+
chr3	122867292	122867293	.	0	+
chr3	122867294	122867295	.	0	+
chr3	122867324	122867325	.	0	+
chr3	136423522	136423523	.	0	-
chr3	136423546	136423547	.	0	-
chr3	136423548	136423549	.	0	-
chr3	136423558	136423559	.	0	-
chr3	136423587	136423588	.	0	-
chr3	136423594	136423595	.	0	-
chr3	136423612	136423613	.	0	-
chr3	136423657	136423658	.	0	-
chr3	136494006	136494007	.	0	+
chr3	136494007	136494008	.	0	+
chr3	136494081	136494082	.	0	+
chr3	136494088	136494089	.	0	+
chr3	136494091	136494092	.	0	+
chr3	136494105	136494106	.	0	+
chr3	152887389	152887390	.	0	+
chr3	152887399	152887400	.	0	+
chr3	152887400	152887401	.	0	+
chr3	152887408	152887409	.	0	+
chr3	152887417	152887418	.	0	+
chr3	184942033	184942034	.	0	-
chr3	184942069	184942070	.	0	-
chr3	184942070	184942071	.	0	-
chr3	184942114	184942115	.	0	-
chr3	184942115	184942116	.	0	-
chr3	184942121	184942122	.	0	-
chr3	184942130	184942131	.	0	-
chr3	184942176	184942177	.	0	-
chr3	184942205	184942206	.	0	-
chr3	184942236	184942237	.	0	-
chr4	578678	578679	.	0	+
chr4	578701	578702	.	0	+
chr4	578727	578728	.	0	+
chr4	578755	578756	.	0	+
chr4	578770	578771	.	0	+
chr4	578792	578793	.	0	+
chr4	578793	578794	.	0	+
chr4	578794	578795	.	0	+
chr4	578795	578796	.	0	+
chr4	578802	578803	.	0	+
chr4	578803	578804	.	0	+
chr4	2841319	2841320	.	0	+
chr4	2841334	2841335	.	0	+
chr4	2841351	2841352	.	0	+
chr4	2841359	2841360	.	0	+
chr4	2841387	2841388	.	0	+
chr4	2841393	2841394	.	0	+
chr4	2841395	2841396	.	0	+
chr4	2841397	2841398	.	0	+
chr4	2841423	2841424	.	0	+
chr4	2841430	2841431	.	0	+
chr4	2841439	2841440	.	0	+
chr4	2841800	2841801	.	0	+
chr4	2841804	2841805	.	0	+
chr4	2841830	2841831	.	0	+
chr4	2841836	2841837	.	0	+
chr4	2841840	2841841	.	0	+
chr4	2841844	2841845	.	0	+
chr4	2882238	2882239	.	0	+
chr4	2882246	2882247	.	0	+
chr4	2882271	2882272	.	0	+
chr4	2882276	2882277	.	0	+
chr4	2882282	2882283	.	0	+
chr4	2882303	2882304	.	0	+
chr4	2882331	2882332	.	0	+
chr4	2882341	2882342	.	0	+
chr4	2882403	2882404	.	0	+
chr4	2882408	2882409	.	0	+
chr4	26761926	26761927	.	0	+
chr4	26761929	26761930	.	0	+
chr4	26761950	26761951	.	0	+
chr4	26761955	26761956	.	0	+
chr4	26761959	26761960	.	0	+
chr4	26761982	26761983	.	0	+
chr4	26761988	26761989	.	0	+
chr4	26762000	26762001	.	0	+
chr4	26762005	26762006	.	0	+
chr4	26762013	26762014	.	0	+
chr4	39796476	39796477	.	0	-
chr4	39796480	39796481	.	0	-
chr4	39796502	39796503	.	0	-
chr4	39796505	39796506	.	0	-
chr4	39796511	39796512	.	0	-
chr4	39796615	39796616	.	0	-
chr4	128976336	128976337	.	0	+
chr4	128976337	128976338	.	0	+
chr4	128976344	128976345	.	0	+
chr4	128976376	128976377	.	0	+
chr4	128976402	128976403	.	0	+
chr4	128976403	128976404	.	0	+
chr4	128976443	128976444	.	0	+
chr4	128976444	128976445	.	0	+
chr4	128976472	128976473	.	0	+
chr4	128976496	128976497	.	0	+
chr4	184248694	184248695	.	0	+
chr4	184248713	184248714	.	0	+
chr4	184248734	184248735	.	0	+
chr4	184248736	184248737	.	0	+
chr4	184248740	184248741	.	0	+
chr4	184248741	184248742	.	0	+
chr4	184248744	184248745	.	0	+
chr4	184248746	184248747	.	0	+
chr4	184248749	184248750	.	0	+
chr4	185260394	185260395	.	0	-
chr4	185260405	185260406	.	0	-
chr4	185260407	185260408	.	0	-
chr4	185260429	185260430	.	0	-
chr4	185260445	185260446	.	0	-
chr4	185260446	185260447	.	0	-
chr4	185260453	185260454	.	0	-
chr4	185260490	185260491	.	0	-
chr4	185260503	185260504	.	0	-
chr4	185260515	185260516	.	0	-
chr5	25468403	25468404	.	0	+
chr5	25468419	25468420	.	0	+
chr5	25468426	25468427	.	0	+
chr5	25468465	25468466	.	0	+
chr5	25468466	25468467	.	0	+
chr5	25468469	25468470	.	0	+
chr5	25468520	25468521	.	0	+
chr5	25468545	25468546	.	0	+
chr5	38845124	38845125	.	0	-
chr5	38845162	38845163	.	0	-
chr5	38845163	38845164	.	0	-
chr5	38845193	38845194	.	0	-
chr5	38845217	38845218	.	0	-
chr5	38845281	38845282	.	0	-
chr5	38845283	38845284	.	0	-
chr5	38845293	38845294	.	0	-
chr5	38845296	38845297	.	0	-
chr5	38845342	38845343	.	0	-
chr5	53306582	53306583	.	0	-
chr5	53306596	53306597	.	0	-
chr5	53306597	53306598	.	0	-
chr5	53306598	53306599	.	0	-
chr5	53306606	53306607	.	0	-
chr5	53306680	53306681	.	0	-
chr5	81590388	81590389	.	0	+
chr5	81590405	81590406	.	0	+
chr5	81590409	81590410	.	0	+
chr5	81590410	81590411	.	0	+
chr5	81590418	81590419	.	0	+
chr5	81590428	81590429	.	0	+
chr5	81590444	81590445	.	0	+
chr5	95283929	95283930	.	0	-
chr5	95283945	95283946	.	0	-
chr5	95283967	95283968	.	0	-
chr5	95283985	95283986	.	0	-
chr5	95283996	95283997	.	0	-
chr5	95284009	95284010	.	0	-
chr5	95284011	95284012	.	0	-
chr5	95284021	95284022	.	0	-
chr5	95284033	95284034	.	0	-
chr5	95284046	95284047	.	0	-
chr5	95284070	95284071	.	0	-
chr5	133314458	133314459	.	0	-
chr5	133314459	133314460	.	0	-
chr5	133314460	133314461	.	0	-
chr5	133314485	133314486	.	0	-
chr5	133314531	133314532	.	0	-
chr5	133314554	133314555	.	0	-
chr5	133314565	133314566	.	0	-
chr5	133314603	133314604	.	0	-
chr5	133314608	133314609	.	0	-
chr5	133314614	133314615	.	0	-
chr5	133314641	133314642	.	0	-
chr5	133497889	133497890	.	0	-
chr5	133497959	133497960	.	0	-
chr5	133497960	133497961	.	0	-
chr5	133497961	133497962	.	0	-
chr5	133497964	133497965	.	0	-
chr5	133497983	133497984	.	0	-
chr5	133497993	133497994	.	0	-
chr5	140911849	140911850	.	0	-
chr5	140911854	140911855	.	0	-
chr5	140911862	140911863	.	0	-
chr5	140911866	140911867	.	0	-
chr5	140911877	140911878	.	0	-
chr5	140911906	140911907	.	0	-
chr5	140911932	140911933	.	0	-
chr5	140911962	140911963	.	0	-
chr5	145525737	145525738	.	0	-
chr5	145525746	145525747	.	0	-
chr5	145525795	145525796	.	0	-
chr5	145525820	145525821	.	0	-
chr5	145525821	145525822	.	0	-
chr5	145525850	145525851	.	0	-
chr5	145525855	145525856	.	0	-
chr5	145525858	145525859	.	0	-
chr5	145525863	145525864	.	0	-
chr6	17461961	17461962	.	0	+
chr6	17461990	17461991	.	0	+
chr6	17462044	17462045	.	0	+
chr6	17462045	17462046	.	0	+
chr6	17462059	17462060	.	0	+
chr6	17462076	17462077	.	0	+
chr6	17462102	17462103	.	0	+
chr6	17462108	17462109	.	0	+
chr6	17462112	17462113	.	0	+
chr6	24471478	24471479	.	0	-
chr6	24471479	24471480	.	0	-
chr6	24471504	24471505	.	0	-
chr6	24471549	24471550	.	0	-
chr6	24471556	24471557	.	0	-
chr6	24471557	24471558	.	0	-
chr6	24471606	24471607	.	0	-
chr6	24471607	24471608	.	0	-
chr6	24471614	24471615	.	0	-
chr6	24471621	24471622	.	0	-
chr6	24471627	24471628	.	0	-
chr6	35283671	35283672	.	0	+
chr6	35283696	35283697	.	0	+
chr6	35283760	35283761	.	0	+
chr6	35283775	35283776	.	0	+
chr6	35283793	35283794	.	0	+
chr6	35283854	35283855	.	0	+
chr6	35283866	35283867	.	0	+
chr6	35283867	35283868	.	0	+
chr6	35283884	35283885	.	0	+
chr6	35283919	35283920	.	0	+
chr6	36920931	36920932	.	0	+
chr6	36920933	36920934	.	0	+
chr6	36920936	36920937	.	0	+
chr6	36920938	36920939	.	0	+
chr6	36920996	36920997	.	0	+
chr6	36921017	36921018	.	0	+
chr6	36921026	36921027	.	0	+
chr6	36921036	36921037	.	0	+
chr6	36921052	36921053	.	0	+
chr6	36921060	36921061	.	0	+
chr6	36921066	36921067	.	0	+
chr6	42265955	42265956	.	0	-
chr6	42265989	42265990	.	0	-
chr6	42265990	42265991	.	0	-
chr6	42265995	42265996	.	0	-
chr6	42266001	42266002	.	0	-
chr6	42266030	42266031	.	0	-
chr6	42266033	42266034	.	0	-
chr6	42266066	42266067	.	0	-
chr6	42266069	42266070	.	0	-
chr6	42266075	42266076	.	0	-
chr6	42266124	42266125	.	0	-
chr6	42756026	42756027	.	0	+
chr6	42756061	42756062	.	0	+
chr6	42756062	42756063	.	0	+
chr6	42756087	42756088	.	0	+
chr6	42756095	42756096	.	0	+
chr6	42756101	42756102	.	0	+
chr6	42756111	42756112	.	0	+
chr6	42756119	42756120	.	0	+
chr6	42756144	42756145	.	0	+
chr6	42756164	42756165	.	0	+
chr6	42756168	42756169	.	0	+
chr6	43555576	43555577	.	0	+
chr6	43555585	43555586	.	0	+
chr6	43555586	43555587	.	0	+
chr6	43555587	43555588	.	0	+
chr6	43555642	43555643	.	0	+
chr6	43555643	43555644	.	0	+
chr6	43555652	43555653	.	0	+
chr6	43555665	43555666	.	0	+
chr6	43555719	43555720	.	0	+
chr6	43555744	43555745	.	0	+
chr6	43555753	43555754	.	0	+
chr6	81064954	81064955	.	0	+
chr6	81064957	81064958	.	0	+
chr6	81064969	81064970	.	0	+
chr6	81064995	81064996	.	0	+
chr6	81064996	81064997	.	0	+
chr6	81065013	81065014	.	0	+
chr6	81065048	81065049	.	0	+
chr6	81065058	81065059	.	0	+
chr6	81065095	81065096	.	0	+
chr6	86344567	86344568	.	0	-
chr6	86344665	86344666	.	0	-
chr6	86344666	86344667	.	0	-
chr6	86344670	86344671	.	0	-
chr6	86344733	86344734	.	0	-
chr6	86344734	86344735	.	0	-
chr6	86344737	86344738	.	0	-
chr6	86344750	86344751	.	0	-
chr6	86344770	86344771	.	0	-
chr6	86344795	86344796	.	0	-
chr6	86344796	86344797	.	0	-
chr6	86359150	86359151	.	0	-
chr6	86359220	86359221	.	0	-
chr6	86359242	86359243	.	0	-
chr6	86359245	86359246	.	0	-
chr6	86359262	86359263	.	0	-
chr6	134536852	134536853	.	0	-
chr6	134536855	134536856	.	0	-
chr6	134536863	134536864	.	0	-
chr6	134536895	134536896	.	0	-
chr6	134536897	134536898	.	0	-
chr6	134536943	134536944	.	0	-
chr6	134536988	134536989	.	0	-
chr6	134536991	134536992	.	0	-
chr6	134536997	134536998	.	0	-
chr6	136809649	136809650	.	0	-
chr6	136809678	136809679	.	0	-
chr6	136809703	136809704	.	0	-
chr6	136809720	136809721	.	0	-
chr6	136809746	136809747	.	0	-
chr6	152507486	152507487	.	0	-
chr6	152507487	152507488	.	0	-
chr6	152507525	152507526	.	0	-
chr6	152507528	152507529	.	0	-
chr6	152507568	152507569	.	0	-
chr6	152507573	152507574	.	0	-
chr6	152507577	152507578	.	0	-
chr6	152507578	152507579	.	0	-
chr6	152507607	152507608	.	0	-
chr7	2492570	2492571	.	0	+
chr7	2492595	2492596	.	0	+
chr7	2492598	2492599	.	0	+
chr7	2492609	2492610	.	0	+
chr7	2492663	2492664	.	0	+
chr7	2492664	2492665	.	0	+
chr7	2492676	2492677	.	0	+
chr7	4724944	4724945	.	0	+
chr7	4724962	4724963	.	0	+
chr7	4724984	4724985	.	0	+
chr7	4725020	4725021	.	0	+
chr7	4725026	4725027	.	0	+
chr7	4725029	4725030	.	0	+
chr7	4725043	4725044	.	0	+
chr7	4725051	4725052	.	0	+
chr7	4725056	4725057	.	0	+
chr7	4725096	4725097	.	0	+
chr7	4725106	4725107	.	0	+
chr7	13491834	13491835	.	0	+
chr7	13491841	13491842	.	0	+
chr7	13491842	13491843	.	0	+
chr7	13491866	13491867	.	0	+
chr7	13491877	13491878	.	0	+
chr7	13491913	13491914	.	0	+
chr7	30502304	30502305	.	0	-
chr7	30502313	30502314	.	0	-
chr7	30502320	30502321	.	0	-
chr7	30502381	30502382	.	0	-
chr7	30502392	30502393	.	0	-
chr7	30502426	30502427	.	0	-
chr7	30502452	30502453	.	0	-
chr7	30502464	30502465	.	0	-
chr7	30502501	30502502	.	0	-
chr7	30502525	30502526	.	0	-
chr7	30502550	30502551	.	0	-
chr7	65399769	65399770	.	0	+
chr7	65399799	65399800	.	0	+
chr7	65399807	65399808	.	0	+
chr7	65399808	65399809	.	0	+
chr7	65399816	65399817	.	0	+
chr7	65399824	65399825	.	0	+
chr7	65399829	65399830	.	0	+
chr7	65399843	65399844	.	0	+
chr7	65399852	65399853	.	0	+
chr7	65399853	65399854	.	0	+
chr7	65399857	65399858	.	0	+
chr7	66170969	66170970	.	0	+
chr7	66171018	66171019	.	0	+
chr7	66171028	66171029	.	0	+
chr7	66171095	66171096	.	0	+
chr7	66171124	66171125	.	0	+
chr7	66171150	66171151	.	0	+
chr7	66181358	66181359	.	0	+
chr7	66181361	66181362	.	0	+
chr7	66181421	66181422	.	0	+
chr7	66181440	66181441	.	0	+
chr7	66181444	66181445	.	0	+
chr7	66181466	66181467	.	0	+
chr7	66181480	66181481	.	0	+
chr7	66181508	66181509	.	0	+
chr7	66181528	66181529	.	0	+
chr7	66181536	66181537	.	0	+
chr7	73032494	73032495	.	0	-
chr7	73032508	73032509	.	0	-
chr7	73032522	73032523	.	0	-
chr7	73032528	73032529	.	0	-
chr7	73032563	73032564	.	0	-
chr7	73032564	73032565	.	0	-
chr7	73032599	73032600	.	0	-
chr7	73032620	73032621	.	0	-
chr7	73032627	73032628	.	0	-
chr7	73032653	73032654	.	0	-
chr7	73032663	73032664	.	0	-
chr7	74297453	74297454	.	0	-
chr7	74297480	74297481	.	0	-
chr7	74297485	74297486	.	0	-
chr7	74297493	74297494	.	0	-
chr7	74297506	74297507	.	0	-
chr7	74297507	74297508	.	0	-
chr7	74297509	74297510	.	0	-
chr7	94204026	94204027	.	0	+
chr7	94204027	94204028	.	0	+
chr7	94204104	94204105	.	0	+
chr7	94204119	94204120	.	0	+
chr7	94204124	94204125	.	0	+
chr7	94204128	94204129	.	0	+
chr7	94204131	94204132	.	0	+
chr7	94204134	94204135	.	0	+
chr7	94204147	94204148	.	0	+
chr7	94204160	94204161	.	0	+
chr7	94204170	94204171	.	0	+
chr7	99165516	99165517	.	0	+
chr7	99165525	99165526	.	0	+
chr7	99165527	99165528	.	0	+
chr7	99165528	99165529	.	0	+
chr7	99165531	99165532	.	0	+
chr7	99165534	99165535	.	0	+
chr7	99165570	99165571	.	0	+
chr7	99165593	99165594	.	0	+
chr7	99545570	99545571	.	0	+
chr7	99545574	99545575	.	0	+
chr7	99545575	99545576	.	0	+
chr7	99545579	99545580	.	0	+
chr7	99545643	99545644	.	0	+
chr7	99545686	99545687	.	0	+
chr7	99545700	99545701	.	0	+
chr7	99545713	99545714	.	0	+
chr7	99545754	99545755	.	0	+
chr7	99545765	99545766	.	0	+
chr7	99545770	99545771	.	0	+
chr7	102166515	102166516	.	0	-
chr7	102166516	102166517	.	0	-
chr7	102166546	102166547	.	0	-
chr7	102166552	102166553	.	0	-
chr7	102166556	102166557	.	0	-
chr7	102166615	102166616	.	0	-
chr7	102166629	102166630	.	0	-
chr7	102166647	102166648	.	0	-
chr7	102166658	102166659	.	0	-
chr7	102166688	102166689	.	0	-
chr7	102166695	102166696	.	0	-
chr7	120796539	120796540	.	0	+
chr7	120796546	120796547	.	0	+
chr7	120796549	120796550	.	0	+
chr7	120796557	120796558	.	0	+
chr7	120796560	120796561	.	0	+
chr7	120796584	120796585	.	0	+
chr7	120796586	120796587	.	0	+
chr7	120796596	120796597	.	0	+
chr7	129327167	129327168	.	0	+
chr7	129327170	129327171	.	0	+
chr7	129327184	129327185	.	0	+
chr7	129327215	129327216	.	0	+
chr7	129327218	129327219	.	0	+
chr7	129327227	129327228	.	0	+
chr7	129327240	129327241	.	0	+
chr7	129327244	129327245	.	0	+
chr7	129327254	129327255	.	0	+
chr7	129327264	129327265	.	0	+
chr7	129327281	129327282	.	0	+
chr7	156680914	156680915	.	0	-
chr7	156680936	156680937	.	0	-
chr7	156680939	156680940	.	0	-
chr7	156680945	156680946	.	0	-
chr7	156680959	156680960	.	0	-
chr7	156680981	156680982	.	0	-
chr7	156680991	156680992	.	0	-
chr7	156681040	156681041	.	0	-
chr7	156681056	156681057	.	0	-
chr7	158719910	158719911	.	0	+
chr7	158719914	158719915	.	0	+
chr7	158719927	158719928	.	0	+
chr7	158719933	158719934	.	0	+
chr7	158719940	158719941	.	0	+
chr7	158719972	158719973	.	0	+
chr7	158719979	158719980	.	0	+
chr7	158719994	158719995	.	0	+
chr8	8047687	8047688	.	0	-
chr8	8047722	8047723	.	0	-
chr8	8047747	8047748	.	0	-
chr8	8047757	8047758	.	0	-
chr8	8047763	8047764	.	0	-
chr8	28033405	28033406	.	0	+
chr8	28033410	28033411	.	0	+
chr8	28033430	28033431	.	0	+
chr8	28033448	28033449	.	0	+
chr8	28033470	28033471	.	0	+
chr8	28033496	28033497	.	0	+
chr8	28033530	28033531	.	0	+
chr8	28033543	28033544	.	0	+
chr8	28033547	28033548	.	0	+
chr8	28033555	28033556	.	0	+
chr8	30527124	30527125	.	0	-
chr8	30527140	30527141	.	0	-
chr8	30527149	30527150	.	0	-
chr8	30527165	30527166	.	0	-
chr8	30527185	30527186	.	0	-
chr8	30527191	30527192	.	0	-
chr8	30527201	30527202	.	0	-
chr8	30527250	30527251	.	0	-
chr8	30527256	30527257	.	0	-
chr8	30527287	30527288	.	0	-
chr8	42201660	42201661	.	0	+
chr8	42201661	42201662	.	0	+
chr8	42201663	42201664	.	0	+
chr8	42201667	42201668	.	0	+
chr8	42201669	42201670	.	0	+
chr8	42201676	42201677	.	0	+
chr8	42201729	42201730	.	0	+
chr8	42201753	42201754	.	0	+
chr8	42388898	42388899	.	0	-
chr8	42388926	42388927	.	0	-
chr8	42388938	42388939	.	0	-
chr8	42388939	42388940	.	0	-
chr8	42388968	42388969	.	0	-
chr8	42388971	42388972	.	0	-
chr8	42388974	42388975	.	0	-
chr8	42388980	42388981	.	0	-
chr8	42389001	42389002	.	0	-
chr8	42389029	42389030	.	0	-
chr8	56798891	56798892	.	0	+
chr8	56798897	56798898	.	0	+
chr8	56798915	56798916	.	0	+
chr8	56798927	56798928	.	0	+
chr8	56798955	56798956	.	0	+
chr8	110248181	110248182	.	0	-
chr8	110248206	110248207	.	0	-
chr8	110248241	110248242	.	0	-
chr8	110248245	110248246	.	0	-
chr8	110248259	110248260	.	0	-
chr8	110248283	110248284	.	0	-
chr8	110248304	110248305	.	0	-
chr8	110248338	110248339	.	0	-
chr8	110248346	110248347	.	0	-
chr8	110248347	110248348	.	0	-
chr8	110248349	110248350	.	0	-
chr8	121286031	121286032	.	0	+
chr8	121286032	121286033	.	0	+
chr8	121286047	121286048	.	0	+
chr8	121286048	121286049	.	0	+
chr8	121286049	121286050	.	0	+
chr8	121286050	121286051	.	0	+
chr8	121286051	121286052	.	0	+
chr9	37130104	37130105	.	0	+
chr9	37130115	37130116	.	0	+
chr9	37130136	37130137	.	0	+
chr9	37130141	37130142	.	0	+
chr9	37130159	37130160	.	0	+
chr9	74434575	74434576	.	0	-
chr9	74434582	74434583	.	0	-
chr9	74434626	74434627	.	0	-
chr9	74434628	74434629	.	0	-
chr9	74434641	74434642	.	0	-
chr9	74434663	74434664	.	0	-
chr9	74434667	74434668	.	0	-
chr9	74434668	74434669	.	0	-
chr9	86239727	86239728	.	0	+
chr9	86239731	86239732	.	0	+
chr9	86239732	86239733	.	0	+
chr9	86239769	86239770	.	0	+
chr9	86239812	86239813	.	0	+
chr9	86239829	86239830	.	0	+
chr9	86239838	86239839	.	0	+
chr9	86239891	86239892	.	0	+
chr9	86239896	86239897	.	0	+
chr9	86239903	86239904	.	0	+
chr9	131070553	131070554	.	0	-
chr9	131070555	131070556	.	0	-
chr9	131070564	131070565	.	0	-
chr9	131070567	131070568	.	0	-
chr9	131070598	131070599	.	0	-
chr9	131070607	131070608	.	0	-
chr9	131070622	131070623	.	0	-
chr9	131070647	131070648	.	0	-
chr9	131070668	131070669	.	0	-
chr9	131070736	131070737	.	0	-
chr9	131092795	131092796	.	0	+
chr9	131092803	131092804	.	0	+
chr9	131092828	131092829	.	0	+
chr9	131092841	131092842	.	0	+
chr9	131092872	131092873	.	0	+
chr9	131092875	131092876	.	0	+
chr9	131092897	131092898	.	0	+
chr9	131092901	131092902	.	0	+
chr9	131092911	131092912	.	0	+
chr9	131092950	131092951	.	0	+
chr10	14323053	14323054	.	0	-
chr10	14323059	14323060	.	0	-
chr10	14323063	14323064	.	0	-
chr10	14323083	14323084	.	0	-
chr10	14323093	14323094	.	0	-
chr10	14323102	14323103	.	0	-
chr10	14323119	14323120	.	0	-
chr10	14323123	14323124	.	0	-
chr10	14323128	14323129	.	0	-
chr10	14323193	14323194	.	0	-
chr10	14323194	14323195	.	0	-
chr10	14950289	14950290	.	0	+
chr10	14950291	14950292	.	0	+
chr10	14950295	14950296	.	0	+
chr10	14950296	14950297	.	0	+
chr10	14950299	14950300	.	0	+
chr10	28827324	28827325	.	0	+
chr10	28827334	28827335	.	0	+
chr10	28827363	28827364	.	0	+
chr10	28827389	28827390	.	0	+
chr10	28827390	28827391	.	0	+
chr10	28827396	28827397	.	0	+
chr10	28827420	28827421	.	0	+
chr10	28827435	28827436	.	0	+
chr10	51745656	51745657	.	0	+
chr10	51745657	51745658	.	0	+
chr10	51745680	51745681	.	0	+
chr10	51745719	51745720	.	0	+
chr10	51745728	51745729	.	0	+
chr10	51745729	51745730	.	0	+
chr10	51745733	51745734	.	0	+
chr10	51745742	51745743	.	0	+
chr10	51745768	51745769	.	0	+
chr10	51745769	51745770	.	0	+
chr10	51745810	51745811	.	0	+
chr10	69743306	69743307	.	0	-
chr10	69743346	69743347	.	0	-
chr10	69743366	69743367	.	0	-
chr10	69743368	69743369	.	0	-
chr10	69743371	69743372	.	0	-
chr10	69743421	69743422	.	0	-
chr10	69743480	69743481	.	0	-
chr10	69743541	69743542	.	0	-
chr10	70047610	70047611	.	0	-
chr10	70047641	70047642	.	0	-
chr10	70047647	70047648	.	0	-
chr10	70047691	70047692	.	0	-
chr10	70047704	70047705	.	0	-
chr10	70047737	70047738	.	0	-
chr10	70047779	70047780	.	0	-
chr10	70047782	70047783	.	0	-
chr10	70238582	70238583	.	0	-
chr10	70238586	70238587	.	0	-
chr10	70238606	70238607	.	0	-
chr10	70238642	70238643	.	0	-
chr10	70238646	70238647	.	0	-
chr10	70238652	70238653	.	0	-
chr10	70238678	70238679	.	0	-
chr10	74870942	74870943	.	0	+
chr10	74870946	74870947	.	0	+
chr10	74870982	74870983	.	0	+
chr10	74870997	74870998	.	0	+
chr10	74871009	74871010	.	0	+
chr10	74871013	74871014	.	0	+
chr10	74871037	74871038	.	0	+
chr10	74871039	74871040	.	0	+
chr10	74871041	74871042	.	0	+
chr10	74871042	74871043	.	0	+
chr10	74871053	74871054	.	0	+
chr10	76632245	76632246	.	0	+
chr10	76632262	76632263	.	0	+
chr10	76632272	76632273	.	0	+
chr10	76632335	76632336	.	0	+
chr10	76632340	76632341	.	0	+
chr10	76887923	76887924	.	0	+
chr10	76887929	76887930	.	0	+
chr10	76887942	76887943	.	0	+
chr10	76887947	76887948	.	0	+
chr10	76887969	76887970	.	0	+
chr10	76887975	76887976	.	0	+
chr10	76888010	76888011	.	0	+
chr10	76888013	76888014	.	0	+
chr10	76888019	76888020	.	0	+
chr10	76888065	76888066	.	0	+
chr10	76888098	76888099	.	0	+
chr10	88800807	88800808	.	0	-
chr10	88800839	88800840	.	0	-
chr10	88800843	88800844	.	0	-
chr10	88800846	88800847	.	0	-
chr10	88800847	88800848	.	0	-
chr10	88800853	88800854	.	0	-
chr10	88800945	88800946	.	0	-
chr10	88800946	88800947	.	0	-
chr10	88800948	88800949	.	0	-
chr10	88800952	88800953	.	0	-
chr10	94046158	94046159	.	0	-
chr10	94046178	94046179	.	0	-
chr10	94046184	94046185	.	0	-
chr10	94046193	94046194	.	0	-
chr10	94046229	94046230	.	0	-
chr10	94046241	94046242	.	0	-
chr10	94046248	94046249	.	0	-
chr10	99245244	99245245	.	0	-
chr10	99245251	99245252	.	0	-
chr10	99245257	99245258	.	0	-
chr10	99245286	99245287	.	0	-
chr10	99245287	99245288	.	0	-
chr10	99245288	99245289	.	0	-
chr10	102252057	102252058	.	0	-
chr10	102252104	102252105	.	0	-
chr10	102252117	102252118	.	0	-
chr10	102252118	102252119	.	0	-
chr10	102252144	102252145	.	0	-
chr10	102252174	102252175	.	0	-
chr10	102252182	102252183	.	0	-
chr10	102252183	102252184	.	0	-
chr10	102252205	102252206	.	0	-
chr10	102252242	102252243	.	0	-
chr10	102252257	102252258	.	0	-
chr10	103651063	103651064	.	0	-
chr10	103651072	103651073	.	0	-
chr10	103651089	103651090	.	0	-
chr10	103651139	103651140	.	0	-
chr10	103651144	103651145	.	0	-
chr10	103651145	103651146	.	0	-
chr10	103651146	103651147	.	0	-
chr10	103651154	103651155	.	0	-
chr10	103651155	103651156	.	0	-
chr10	103651219	103651220	.	0	-
chr10	103651232	103651233	.	0	-
chr10	120983976	120983977	.	0	+
chr10	120983981	120983982	.	0	+
chr10	120984000	120984001	.	0	+
chr10	120984020	120984021	.	0	+
chr10	120984060	120984061	.	0	+
chr10	120984062	120984063	.	0	+
chr10	134984822	134984823	.	0	+
chr10	134984886	134984887	.	0	+
chr10	134984891	134984892	.	0	+
chr10	134984899	134984900	.	0	+
chr10	134984900	134984901	.	0	+
chr10	134984916	134984917	.	0	+
chr10	134984950	134984951	.	0	+
chr10	134984958	134984959	.	0	+
chr10	134985009	134985010	.	0	+
chr10	134985010	134985011	.	0	+
chr10	134985050	134985051	.	0	+
chr11	861523	861524	.	0	+
chr11	861524	861525	.	0	+
chr11	861557	861558	.	0	+
chr11	861560	861561	.	0	+
chr11	861561	861562	.	0	+
chr11	861631	861632	.	0	+
chr11	861632	861633	.	0	+
chr11	927565	927566	.	0	+
chr11	927576	927577	.	0	+
chr11	927607	927608	.	0	+
chr11	927608	927609	.	0	+
chr11	927637	927638	.	0	+
chr11	927650	927651	.	0	+
chr11	927663	927664	.	0	+
chr11	927664	927665	.	0	+
chr11	927687	927688	.	0	+
chr11	927695	927696	.	0	+
chr11	927751	927752	.	0	+
chr11	12891647	12891648	.	0	+
chr11	12891660	12891661	.	0	+
chr11	12891661	12891662	.	0	+
chr11	12891678	12891679	.	0	+
chr11	12891686	12891687	.	0	+
chr11	12891688	12891689	.	0	+
chr11	12891700	12891701	.	0	+
chr11	12891706	12891707	.	0	+
chr11	12891709	12891710	.	0	+
chr11	43882328	43882329	.	0	+
chr11	43882329	43882330	.	0	+
chr11	43882332	43882333	.	0	+
chr11	43882376	43882377	.	0	+
chr11	43882401	43882402	.	0	+
chr11	57533002	57533003	.	0	+
chr11	57533012	57533013	.	0	+
chr11	57533038	57533039	.	0	+
chr11	57533071	57533072	.	0	+
chr11	57533087	57533088	.	0	+
chr11	57533104	57533105	.	0	+
chr11	61177306	61177307	.	0	-
chr11	61177322	61177323	.	0	-
chr11	61177344	61177345	.	0	-
chr11	61177378	61177379	.	0	-
chr11	61177384	61177385	.	0	-
chr11	61177389	61177390	.	0	-
chr11	61177397	61177398	.	0	-
chr11	61903924	61903925	.	0	+
chr11	61903949	61903950	.	0	+
chr11	61903967	61903968	.	0	+
chr11	61903969	61903970	.	0	+
chr11	61903980	61903981	.	0	+
chr11	61903989	61903990	.	0	+
chr11	61903995	61903996	.	0	+
chr11	61904000	61904001	.	0	+
chr11	61904032	61904033	.	0	+
chr11	61904093	61904094	.	0	+
chr11	66402823	66402824	.	0	+
chr11	66402830	66402831	.	0	+
chr11	66402845	66402846	.	0	+
chr11	66402894	66402895	.	0	+
chr11	66402895	66402896	.	0	+
chr11	66402910	66402911	.	0	+
chr11	66402913	66402914	.	0	+
chr11	66710964	66710965	.	0	-
chr11	66711042	66711043	.	0	-
chr11	66711048	66711049	.	0	-
chr11	66711051	66711052	.	0	-
chr11	66711057	66711058	.	0	-
chr11	66711099	66711100	.	0	-
chr11	66711111	66711112	.	0	-
chr11	66711115	66711116	.	0	-
chr11	66711141	66711142	.	0	-
chr11	66711207	66711208	.	0	-
chr11	101960373	101960374	.	0	+
chr11	101960381	101960382	.	0	+
chr11	101960382	101960383	.	0	+
chr11	101960398	101960399	.	0	+
chr11	101960413	101960414	.	0	+
chr11	101960462	101960463	.	0	+
chr11	101960472	101960473	.	0	+
chr11	101960509	101960510	.	0	+
chr11	101960510	101960511	.	0	+
chr11	101960535	101960536	.	0	+
chr11	102287418	102287419	.	0	+
chr11	102287420	102287421	.	0	+
chr11	102287421	102287422	.	0	+
chr11	102287423	102287424	.	0	+
chr11	102287426	102287427	.	0	+
chr11	102287427	102287428	.	0	+
chr11	102287428	102287429	.	0	+
chr11	102287431	102287432	.	0	+
chr11	102287432	102287433	.	0	+
chr11	102287433	102287434	.	0	+
chr11	102287434	102287435	.	0	+
chr11	118876989	118876990	.	0	+
chr11	118877006	118877007	.	0	+
chr11	118877025	118877026	.	0	+
chr11	118877075	118877076	.	0	+
chr11	118877085	118877086	.	0	+
chr11	118877112	118877113	.	0	+
chr11	118877152	118877153	.	0	+
chr12	6995603	6995604	.	0	-
chr12	6995657	6995658	.	0	-
chr12	6995666	6995667	.	0	-
chr12	6995680	6995681	.	0	-
chr12	6995687	6995688	.	0	-
chr12	6995707	6995708	.	0	-
chr12	51324118	51324119	.	0	+
chr12	51324121	51324122	.	0	+
chr12	51324162	51324163	.	0	+
chr12	51324179	51324180	.	0	+
chr12	51324191	51324192	.	0	+
chr12	51324201	51324202	.	0	+
chr12	51324281	51324282	.	0	+
chr12	51324307	51324308	.	0	+
chr12	54808440	54808441	.	0	-
chr12	54808454	54808455	.	0	-
chr12	54808462	54808463	.	0	-
chr12	54808465	54808466	.	0	-
chr12	54808505	54808506	.	0	-
chr12	54808508	54808509	.	0	-
chr12	54808567	54808568	.	0	-
chr12	54808624	54808625	.	0	-
chr12	54808625	54808626	.	0	-
chr12	57459475	57459476	.	0	-
chr12	57459476	57459477	.	0	-
chr12	57459477	57459478	.	0	-
chr12	57459483	57459484	.	0	-
chr12	57459500	57459501	.	0	-
chr12	57459547	57459548	.	0	-
chr12	57459550	57459551	.	0	-
chr12	57459556	57459557	.	0	-
chr12	57459564	57459565	.	0	-
chr12	57459578	57459579	.	0	-
chr12	57742919	57742920	.	0	-
chr12	57742958	57742959	.	0	-
chr12	57742973	57742974	.	0	-
chr12	57743040	57743041	.	0	-
chr12	57743050	57743051	.	0	-
chr12	57743099	57743100	.	0	-
chr12	72263077	72263078	.	0	+
chr12	72263115	72263116	.	0	+
chr12	72263116	72263117	.	0	+
chr12	72263137	72263138	.	0	+
chr12	72263140	72263141	.	0	+
chr12	72263141	72263142	.	0	+
chr12	72263146	72263147	.	0	+
chr12	72263181	72263182	.	0	+
chr12	72263182	72263183	.	0	+
chr12	80019674	80019675	.	0	-
chr12	80019725	80019726	.	0	-
chr12	80019776	80019777	.	0	-
chr12	80019821	80019822	.	0	-
chr12	80019831	80019832	.	0	-
chr12	80019843	80019844	.	0	-
chr12	80019929	80019930	.	0	-
chr12	80019941	80019942	.	0	-
chr12	80019942	80019943	.	0	-
chr12	80263876	80263877	.	0	-
chr12	80263878	80263879	.	0	-
chr12	80263881	80263882	.	0	-
chr12	80263882	80263883	.	0	-
chr12	80263886	80263887	.	0	-
chr12	80263888	80263889	.	0	-
chr12	80263889	80263890	.	0	-
chr12	80263890	80263891	.	0	-
chr12	80263891	80263892	.	0	-
chr12	80263892	80263893	.	0	-
chr12	80263893	80263894	.	0	-
chr12	112106571	112106572	.	0	-
chr12	112106575	112106576	.	0	-
chr12	112106598	112106599	.	0	-
chr12	112106604	112106605	.	0	-
chr12	112106620	112106621	.	0	-
chr12	112106624	112106625	.	0	-
chr12	112106638	112106639	.	0	-
chr12	112106654	112106655	.	0	-
chr12	112106662	112106663	.	0	-
chr12	112106679	112106680	.	0	-
chr12	112106688	112106689	.	0	-
chr12	112225637	112225638	.	0	+
chr12	112225647	112225648	.	0	+
chr12	112225692	112225693	.	0	+
chr12	112225711	112225712	.	0	+
chr12	112225719	112225720	.	0	+
chr12	112225735	112225736	.	0	+
chr12	112225744	112225745	.	0	+
chr12	112225754	112225755	.	0	+
chr12	113635764	113635765	.	0	-
chr12	113635803	113635804	.	0	-
chr12	113635804	113635805	.	0	-
chr12	113635818	113635819	.	0	-
chr12	113635855	113635856	.	0	-
chr12	113635897	113635898	.	0	-
chr12	113635904	113635905	.	0	-
chr12	113635938	113635939	.	0	-
chr12	113635959	113635960	.	0	-
chr12	113635969	113635970	.	0	-
chr12	113635977	113635978	.	0	-
chr12	120606909	120606910	.	0	-
chr12	120606925	120606926	.	0	-
chr12	120606931	120606932	.	0	-
chr12	120606942	120606943	.	0	-
chr12	120606949	120606950	.	0	-
chr12	120606977	120606978	.	0	-
chr12	121832973	121832974	.	0	-
chr12	121832977	121832978	.	0	-
chr12	121833017	121833018	.	0	-
chr12	121833066	121833067	.	0	-
chr12	121833070	121833071	.	0	-
chr12	121833086	121833087	.	0	-
chr12	121833095	121833096	.	0	-
chr12	121833101	121833102	.	0	-
chr12	121833111	121833112	.	0	-
chr12	121833135	121833136	.	0	-
chr12	121833233	121833234	.	0	-
chr12	122214924	122214925	.	0	+
chr12	122214930	122214931	.	0	+
chr12	122214954	122214955	.	0	+
chr12	122214960	122214961	.	0	+
chr12	122214961	122214962	.	0	+
chr12	122214990	122214991	.	0	+
chr12	122214991	122214992	.	0	+
chr12	122214997	122214998	.	0	+
chr12	122215000	122215001	.	0	+
chr12	122215091	122215092	.	0	+
chr12	122215114	122215115	.	0	+
chr12	122777336	122777337	.	0	-
chr12	122777360	122777361	.	0	-
chr12	122777365	122777366	.	0	-
chr12	122777382	122777383	.	0	-
chr12	122777393	122777394	.	0	-
chr12	122777400	122777401	.	0	-
chr12	122777401	122777402	.	0	-
chr12	122777541	122777542	.	0	-
chr12	122777543	122777544	.	0	-
chr13	49836685	49836686	.	0	+
chr13	49836687	49836688	.	0	+
chr13	49836691	49836692	.	0	+
chr13	49836729	49836730	.	0	+
chr13	49836770	49836771	.	0	+
chr13	49836805	49836806	.	0	+
chr13	49836808	49836809	.	0	+
chr13	49836818	49836819	.	0	+
chr13	49836831	49836832	.	0	+
chr13	49836866	49836867	.	0	+
chr13	50485735	50485736	.	0	-
chr13	50485740	50485741	.	0	-
chr13	50485746	50485747	.	0	-
chr13	50485766	50485767	.	0	-
chr13	50485798	50485799	.	0	-
chr13	50485802	50485803	.	0	-
chr13	50485830	50485831	.	0	-
chr13	50485835	50485836	.	0	-
chr13	50485869	50485870	.	0	-
chr13	50485875	50485876	.	0	-
chr13	50485876	50485877	.	0	-
chr13	52996282	52996283	.	0	-
chr13	52996289	52996290	.	0	-
chr13	52996310	52996311	.	0	-
chr13	52996317	52996318	.	0	-
chr13	52996356	52996357	.	0	-
chr13	52996357	52996358	.	0	-
chr13	52996359	52996360	.	0	-
chr13	52996378	52996379	.	0	-
chr13	52996379	52996380	.	0	-
chr13	52996391	52996392	.	0	-
chr13	53052326	53052327	.	0	-
chr13	53052349	53052350	.	0	-
chr13	53052352	53052353	.	0	-
chr13	53052365	53052366	.	0	-
chr13	53052373	53052374	.	0	-
chr13	53052379	53052380	.	0	-
chr14	39741369	39741370	.	0	+
chr14	39741377	39741378	.	0	+
chr14	39741389	39741390	.	0	+
chr14	39741404	39741405	.	0	+
chr14	39741416	39741417	.	0	+
chr14	39741434	39741435	.	0	+
chr14	39741435	39741436	.	0	+
chr14	39741444	39741445	.	0	+
chr14	39741475	39741476	.	0	+
chr14	45600677	45600678	.	0	-
chr14	45600706	45600707	.	0	-
chr14	45600755	45600756	.	0	-
chr14	45600793	45600794	.	0	-
chr14	45600797	45600798	.	0	-
chr14	45600809	45600810	.	0	-
chr14	51092506	51092507	.	0	+
chr14	51092533	51092534	.	0	+
chr14	51092548	51092549	.	0	+
chr14	51092552	51092553	.	0	+
chr14	51092553	51092554	.	0	+
chr14	51092555	51092556	.	0	+
chr14	51092559	51092560	.	0	+
chr14	51092568	51092569	.	0	+
chr14	51092569	51092570	.	0	+
chr14	51092625	51092626	.	0	+
chr14	61261231	61261232	.	0	+
chr14	61261236	61261237	.	0	+
chr14	61261249	61261250	.	0	+
chr14	61261263	61261264	.	0	+
chr14	61261268	61261269	.	0	+
chr14	61538189	61538190	.	0	+
chr14	61538203	61538204	.	0	+
chr14	61538234	61538235	.	0	+
chr14	61538238	61538239	.	0	+
chr14	61538241	61538242	.	0	+
chr14	61538245	61538246	.	0	+
chr14	61538249	61538250	.	0	+
chr14	61538252	61538253	.	0	+
chr14	61538256	61538257	.	0	+
chr14	61538278	61538279	.	0	+
chr14	61538314	61538315	.	0	+
chr14	67834401	67834402	.	0	+
chr14	67834403	67834404	.	0	+
chr14	67834437	67834438	.	0	+
chr14	67834472	67834473	.	0	+
chr14	67834477	67834478	.	0	+
chr14	74032519	74032520	.	0	-
chr14	74032526	74032527	.	0	-
chr14	74032583	74032584	.	0	-
chr14	74032590	74032591	.	0	-
chr14	74032612	74032613	.	0	-
chr14	74032613	74032614	.	0	-
chr14	74032642	74032643	.	0	-
chr14	90053993	90053994	.	0	-
chr14	90054008	90054009	.	0	-
chr14	90054048	90054049	.	0	-
chr14	90054062	90054063	.	0	-
chr14	90054082	90054083	.	0	-
chr14	90054109	90054110	.	0	-
chr14	90054123	90054124	.	0	-
chr14	90054133	90054134	.	0	-
chr14	90054157	90054158	.	0	-
chr14	90054195	90054196	.	0	-
chr14	100801838	100801839	.	0	-
chr14	100801851	100801852	.	0	-
chr14	100801852	100801853	.	0	-
chr14	100801858	100801859	.	0	-
chr14	100801862	100801863	.	0	-
chr14	100801874	100801875	.	0	-
chr14	100801881	100801882	.	0	-
chr14	100801887	100801888	.	0	-
chr14	100801941	100801942	.	0	-
chr14	100801993	100801994	.	0	-
chr14	100801994	100801995	.	0	-
chr14	101302602	101302603	.	0	-
chr14	101302616	101302617	.	0	-
chr14	101302621	101302622	.	0	-
chr14	101302625	101302626	.	0	-
chr14	101302628	101302629	.	0	-
chr14	102937788	102937789	.	0	+
chr14	102937815	102937816	.	0	+
chr14	102937844	102937845	.	0	+
chr14	102937861	102937862	.	0	+
chr14	102937862	102937863	.	0	+
chr14	106552674	106552675	.	0	+
chr14	106552677	106552678	.	0	+
chr14	106552690	106552691	.	0	+
chr14	106552704	106552705	.	0	+
chr14	106552706	106552707	.	0	+
chr15	25228792	25228793	.	0	+
chr15	25228814	25228815	.	0	+
chr15	25228840	25228841	.	0	+
chr15	25228849	25228850	.	0	+
chr15	25228855	25228856	.	0	+
chr15	33113738	33113739	.	0	-
chr15	33113749	33113750	.	0	-
chr15	33113761	33113762	.	0	-
chr15	33113790	33113791	.	0	-
chr15	33113808	33113809	.	0	-
chr15	33113825	33113826	.	0	-
chr15	33113840	33113841	.	0	-
chr15	33113871	33113872	.	0	-
chr15	33113917	33113918	.	0	-
chr15	33113922	33113923	.	0	-
chr15	33113923	33113924	.	0	-
chr15	44787492	44787493	.	0	+
chr15	44787516	44787517	.	0	+
chr15	44787524	44787525	.	0	+
chr15	44787525	44787526	.	0	+
chr15	44787571	44787572	.	0	+
chr15	44787587	44787588	.	0	+
chr15	44787592	44787593	.	0	+
chr15	44787622	44787623	.	0	+
chr15	44787631	44787632	.	0	+
chr15	44787635	44787636	.	0	+
chr15	44787657	44787658	.	0	+
chr15	45542859	45542860	.	0	-
chr15	45542874	45542875	.	0	-
chr15	45542885	45542886	.	0	-
chr15	45542958	45542959	.	0	-
chr15	45542970	45542971	.	0	-
chr15	45543000	45543001	.	0	-
chr15	45543013	45543014	.	0	-
chr15	45543035	45543036	.	0	-
chr15	45543043	45543044	.	0	-
chr15	45543051	45543052	.	0	-
chr15	50851511	50851512	.	0	-
chr15	50851520	50851521	.	0	-
chr15	50851547	50851548	.	0	-
chr15	50851554	50851555	.	0	-
chr15	50851577	50851578	.	0	-
chr15	50851616	50851617	.	0	-
chr15	50851639	50851640	.	0	-
chr15	50851640	50851641	.	0	-
chr15	50851661	50851662	.	0	-
chr15	50851662	50851663	.	0	-
chr15	52287846	52287847	.	0	+
chr15	52287869	52287870	.	0	+
chr15	52287874	52287875	.	0	+
chr15	52287891	52287892	.	0	+
chr15	52287896	52287897	.	0	+
chr15	52287904	52287905	.	0	+
chr15	52287915	52287916	.	0	+
chr15	52287918	52287919	.	0	+
chr15	52287926	52287927	.	0	+
chr15	52287928	52287929	.	0	+
chr15	52287940	52287941	.	0	+
chr15	57394618	57394619	.	0	+
chr15	57394668	57394669	.	0	+
chr15	57394680	57394681	.	0	+
chr15	57394687	57394688	.	0	+
chr15	57394716	57394717	.	0	+
chr15	57394720	57394721	.	0	+
chr15	57394723	57394724	.	0	+
chr15	59292381	59292382	.	0	+
chr15	59292385	59292386	.	0	+
chr15	59292410	59292411	.	0	+
chr15	59292431	59292432	.	0	+
chr15	59292439	59292440	.	0	+
chr15	59292461	59292462	.	0	+
chr15	59292465	59292466	.	0	+
chr15	59292488	59292489	.	0	+
chr15	59292501	59292502	.	0	+
chr15	59292503	59292504	.	0	+
chr15	62774625	62774626	.	0	+
chr15	62774643	62774644	.	0	+
chr15	62774645	62774646	.	0	+
chr15	62774679	62774680	.	0	+
chr15	62774680	62774681	.	0	+
chr15	73037554	73037555	.	0	-
chr15	73037564	73037565	.	0	-
chr15	73037579	73037580	.	0	-
chr15	73037582	73037583	.	0	-
chr15	73037619	73037620	.	0	-
chr15	73037684	73037685	.	0	-
chr15	73037692	73037693	.	0	-
chr15	73037706	73037707	.	0	-
chr15	73037753	73037754	.	0	-
chr15	73037787	73037788	.	0	-
chr15	74796330	74796331	.	0	+
chr15	74796334	74796335	.	0	+
chr15	74796356	74796357	.	0	+
chr15	74796357	74796358	.	0	+
chr15	74796362	74796363	.	0	+
chr15	91527547	91527548	.	0	-
chr15	91527582	91527583	.	0	-
chr15	91527622	91527623	.	0	-
chr15	91527631	91527632	.	0	-
chr15	91527634	91527635	.	0	-
chr15	91527635	91527636	.	0	-
chr15	91527640	91527641	.	0	-
chr15	91527671	91527672	.	0	-
chr15	91527676	91527677	.	0	-
chr15	91527677	91527678	.	0	-
chr15	91527685	91527686	.	0	-
chr16	260860	260861	.	0	-
chr16	260882	260883	.	0	-
chr16	260901	260902	.	0	-
chr16	260911	260912	.	0	-
chr16	260925	260926	.	0	-
chr16	260980	260981	.	0	-
chr16	260992	260993	.	0	-
chr16	2012090	2012091	.	0	-
chr16	2012099	2012100	.	0	-
chr16	2012104	2012105	.	0	-
chr16	2012168	2012169	.	0	-
chr16	2012177	2012178	.	0	-
chr16	2012180	2012181	.	0	-
chr16	2012183	2012184	.	0	-
chr16	2012226	2012227	.	0	-
chr16	2012231	2012232	.	0	-
chr16	2012250	2012251	.	0	-
chr16	2012262	2012263	.	0	-
chr16	10603980	10603981	.	0	-
chr16	10604003	10604004	.	0	-
chr16	10604004	10604005	.	0	-
chr16	10604007	10604008	.	0	-
chr16	10604022	10604023	.	0	-
chr16	10604097	10604098	.	0	-
chr16	10604107	10604108	.	0	-
chr16	10604119	10604120	.	0	-
chr16	10604157	10604158	.	0	-
chr16	10604166	10604167	.	0	-
chr16	11795129	11795130	.	0	-
chr16	11795130	11795131	.	0	-
chr16	11795161	11795162	.	0	-
chr16	11795162	11795163	.	0	-
chr16	11795163	11795164	.	0	-
chr16	11795165	11795166	.	0	-
chr16	11795185	11795186	.	0	-
chr16	11795196	11795197	.	0	-
chr16	11795264	11795265	.	0	-
chr16	11795271	11795272	.	0	-
chr16	14430067	14430068	.	0	-
chr16	14430152	14430153	.	0	-
chr16	14430154	14430155	.	0	-
chr16	14430164	14430165	.	0	-
chr16	14430168	14430169	.	0	-
chr16	14430181	14430182	.	0	-
chr16	14430200	14430201	.	0	-
chr16	14430219	14430220	.	0	-
chr16	14430232	14430233	.	0	-
chr16	14430237	14430238	.	0	-
chr16	14430271	14430272	.	0	-
chr16	15171567	15171568	.	0	-
chr16	15171575	15171576	.	0	-
chr16	15171585	15171586	.	0	-
chr16	15171611	15171612	.	0	-
chr16	15171628	15171629	.	0	-
chr16	18786806	18786807	.	0	-
chr16	18786818	18786819	.	0	-
chr16	18786831	18786832	.	0	-
chr16	18786924	18786925	.	0	-
chr16	18786927	18786928	.	0	-
chr16	18786932	18786933	.	0	-
chr16	18786936	18786937	.	0	-
chr16	21873165	21873166	.	0	-
chr16	21873169	21873170	.	0	-
chr16	21873194	21873195	.	0	-
chr16	21873202	21873203	.	0	-
chr16	21873220	21873221	.	0	-
chr16	21873236	21873237	.	0	-
chr16	21873246	21873247	.	0	-
chr16	21873295	21873296	.	0	-
chr16	21873306	21873307	.	0	-
chr16	21873311	21873312	.	0	-
chr16	21873320	21873321	.	0	-
chr16	27491286	27491287	.	0	-
chr16	27491331	27491332	.	0	-
chr16	27491349	27491350	.	0	-
chr16	27491353	27491354	.	0	-
chr16	27491372	27491373	.	0	-
chr16	27491383	27491384	.	0	-
chr16	27491409	27491410	.	0	-
chr16	27491445	27491446	.	0	-
chr16	28210207	28210208	.	0	-
chr16	28210219	28210220	.	0	-
chr16	28210220	28210221	.	0	-
chr16	28210221	28210222	.	0	-
chr16	28210234	28210235	.	0	-
chr16	28210261	28210262	.	0	-
chr16	28210284	28210285	.	0	-
chr16	28210309	28210310	.	0	-
chr16	28210338	28210339	.	0	-
chr16	28210352	28210353	.	0	-
chr16	31057633	31057634	.	0	+
chr16	31057634	31057635	.	0	+
chr16	31057637	31057638	.	0	+
chr16	31057647	31057648	.	0	+
chr16	31057669	31057670	.	0	+
chr16	31057673	31057674	.	0	+
chr16	31057674	31057675	.	0	+
chr16	31057682	31057683	.	0	+
chr16	31057691	31057692	.	0	+
chr16	66541098	66541099	.	0	-
chr16	66541130	66541131	.	0	-
chr16	66541166	66541167	.	0	-
chr16	66541168	66541169	.	0	-
chr16	66541214	66541215	.	0	-
chr16	66541227	66541228	.	0	-
chr16	69101225	69101226	.	0	+
chr16	69101235	69101236	.	0	+
chr16	69101240	69101241	.	0	+
chr16	69101246	69101247	.	0	+
chr16	69101249	69101250	.	0	+
chr16	69101269	69101270	.	0	+
chr16	69101291	69101292	.	0	+
chr16	69101305	69101306	.	0	+
chr16	69359381	69359382	.	0	-
chr16	69359448	69359449	.	0	-
chr16	69359468	69359469	.	0	-
chr16	69359472	69359473	.	0	-
chr16	69359503	69359504	.	0	-
chr16	69359523	69359524	.	0	-
chr16	75464424	75464425	.	0	-
chr16	75464453	75464454	.	0	-
chr16	75464454	75464455	.	0	-
chr16	75464489	75464490	.	0	-
chr16	75464498	75464499	.	0	-
chr16	75464499	75464500	.	0	-
chr16	75464549	75464550	.	0	-
chr16	75464564	75464565	.	0	-
chr16	75464580	75464581	.	0	-
chr16	75464613	75464614	.	0	-
chr16	75464621	75464622	.	0	-
chr16	75633039	75633040	.	0	-
chr16	75633085	75633086	.	0	-
chr16	75633087	75633088	.	0	-
chr16	75633090	75633091	.	0	-
chr16	75633094	75633095	.	0	-
chr16	75633116	75633117	.	0	-
chr16	75633117	75633118	.	0	-
chr16	75633143	75633144	.	0	-
chr16	75633154	75633155	.	0	-
chr16	75633221	75633222	.	0	-
chr16	75633234	75633235	.	0	-
chr16	75712638	75712639	.	0	+
chr16	75712642	75712643	.	0	+
chr16	75712694	75712695	.	0	+
chr16	75712704	75712705	.	0	+
chr16	75712705	75712706	.	0	+
chr16	75712714	75712715	.	0	+
chr16	75712726	75712727	.	0	+
chr16	75712744	75712745	.	0	+
chr16	75712748	75712749	.	0	+
chr16	75712755	75712756	.	0	+
chr16	75712772	75712773	.	0	+
chr17	2878412	2878413	.	0	+
chr17	2878416	2878417	.	0	+
chr17	2878438	2878439	.	0	+
chr17	2878455	2878456	.	0	+
chr17	2878457	2878458	.	0	+
chr17	4581040	4581041	.	0	-
chr17	4581057	4581058	.	0	-
chr17	4581060	4581061	.	0	-
chr17	4581084	4581085	.	0	-
chr17	4581089	4581090	.	0	-
chr17	4581102	4581103	.	0	-
chr17	4581112	4581113	.	0	-
chr17	4581115	4581116	.	0	-
chr17	4581116	4581117	.	0	-
chr17	4581129	4581130	.	0	-
chr17	4581179	4581180	.	0	-
chr17	15424624	15424625	.	0	-
chr17	15424627	15424628	.	0	-
chr17	15424632	15424633	.	0	-
chr17	15424649	15424650	.	0	-
chr17	15424658	15424659	.	0	-
chr17	15424669	15424670	.	0	-
chr17	15424685	15424686	.	0	-
chr17	15424754	15424755	.	0	-
chr17	15424760	15424761	.	0	-
chr17	15424765	15424766	.	0	-
chr17	15424770	15424771	.	0	-
chr17	15434158	15434159	.	0	-
chr17	15434171	15434172	.	0	-
chr17	15434180	15434181	.	0	-
chr17	15434220	15434221	.	0	-
chr17	15434222	15434223	.	0	-
chr17	15434235	15434236	.	0	-
chr17	15434238	15434239	.	0	-
chr17	15434252	15434253	.	0	-
chr17	15434269	15434270	.	0	-
chr17	15434279	15434280	.	0	-
chr17	15434283	15434284	.	0	-
chr17	17735977	17735978	.	0	-
chr17	17735989	17735990	.	0	-
chr17	17735990	17735991	.	0	-
chr17	17736012	17736013	.	0	-
chr17	17736044	17736045	.	0	-
chr17	17736066	17736067	.	0	-
chr17	17736122	17736123	.	0	-
chr17	17736134	17736135	.	0	-
chr17	26928256	26928257	.	0	+
chr17	26928262	26928263	.	0	+
chr17	26928263	26928264	.	0	+
chr17	26928302	26928303	.	0	+
chr17	26928318	26928319	.	0	+
chr17	26928362	26928363	.	0	+
chr17	45906997	45906998	.	0	-
chr17	45907036	45907037	.	0	-
chr17	45907062	45907063	.	0	-
chr17	45907074	45907075	.	0	-
chr17	45907132	45907133	.	0	-
chr17	45907142	45907143	.	0	-
chr17	45907168	45907169	.	0	-
chr17	45907171	45907172	.	0	-
chr17	45907172	45907173	.	0	-
chr17	45907208	45907209	.	0	-
chr17	45907258	45907259	.	0	-
chr17	46943335	46943336	.	0	+
chr17	46943348	46943349	.	0	+
chr17	46943351	46943352	.	0	+
chr17	46943355	46943356	.	0	+
chr17	46943361	46943362	.	0	+
chr17	46943362	46943363	.	0	+
chr17	48363593	48363594	.	0	-
chr17	48363597	48363598	.	0	-
chr17	48363599	48363600	.	0	-
chr17	48363603	48363604	.	0	-
chr17	48363668	48363669	.	0	-
chr17	48363669	48363670	.	0	-
chr17	48363691	48363692	.	0	-
chr17	48804284	48804285	.	0	+
chr17	48804302	48804303	.	0	+
chr17	48804306	48804307	.	0	+
chr17	48804334	48804335	.	0	+
chr17	48804342	48804343	.	0	+
chr17	48804355	48804356	.	0	+
chr17	61506497	61506498	.	0	-
chr17	61506532	61506533	.	0	-
chr17	61506560	61506561	.	0	-
chr17	61506567	61506568	.	0	-
chr17	61506572	61506573	.	0	-
chr17	61506573	61506574	.	0	-
chr17	63029887	63029888	.	0	-
chr17	63029888	63029889	.	0	-
chr17	63029927	63029928	.	0	-
chr17	63029945	63029946	.	0	-
chr17	63029958	63029959	.	0	-
chr17	63029964	63029965	.	0	-
chr17	63029967	63029968	.	0	-
chr17	63029973	63029974	.	0	-
chr17	63029986	63029987	.	0	-
chr17	63683408	63683409	.	0	-
chr17	63683424	63683425	.	0	-
chr17	63683432	63683433	.	0	-
chr17	63683452	63683453	.	0	-
chr17	63683457	63683458	.	0	-
chr17	65377608	65377609	.	0	+
chr17	65377645	65377646	.	0	+
chr17	65377651	65377652	.	0	+
chr17	65377661	65377662	.	0	+
chr17	65377711	65377712	.	0	+
chr17	65377721	65377722	.	0	+
chr17	65377766	65377767	.	0	+
chr17	65377788	65377789	.	0	+
chr17	65377803	65377804	.	0	+
chr17	75197594	75197595	.	0	+
chr17	75197618	75197619	.	0	+
chr17	75197631	75197632	.	0	+
chr17	75197636	75197637	.	0	+
chr17	75197661	75197662	.	0	+
chr17	75197671	75197672	.	0	+
chr17	75197684	75197685	.	0	+
chr17	75197729	75197730	.	0	+
chr17	75197732	75197733	.	0	+
chr17	75197734	75197735	.	0	+
chr18	9138263	9138264	.	0	+
chr18	9138285	9138286	.	0	+
chr18	9138328	9138329	.	0	+
chr18	9138349	9138350	.	0	+
chr18	9138350	9138351	.	0	+
chr18	9138389	9138390	.	0	+
chr18	9138390	9138391	.	0	+
chr18	9138416	9138417	.	0	+
chr18	9138431	9138432	.	0	+
chr18	9138442	9138443	.	0	+
chr18	9313204	9313205	.	0	-
chr18	9313208	9313209	.	0	-
chr18	9313211	9313212	.	0	-
chr18	9313214	9313215	.	0	-
chr18	9313233	9313234	.	0	-
chr18	9313260	9313261	.	0	-
chr18	9313266	9313267	.	0	-
chr18	9313270	9313271	.	0	-
chr18	9313295	9313296	.	0	-
chr18	9313299	9313300	.	0	-
chr18	9313368	9313369	.	0	-
chr18	12850806	12850807	.	0	-
chr18	12850823	12850824	.	0	-
chr18	12850843	12850844	.	0	-
chr18	12850849	12850850	.	0	-
chr18	12850862	12850863	.	0	-
chr18	12850892	12850893	.	0	-
chr18	12850902	12850903	.	0	-
chr18	12850911	12850912	.	0	-
chr18	12850917	12850918	.	0	-
chr18	12850951	12850952	.	0	-
chr18	21194146	21194147	.	0	-
chr18	21194149	21194150	.	0	-
chr18	21194157	21194158	.	0	-
chr18	21194162	21194163	.	0	-
chr18	21194218	21194219	.	0	-
chr18	21194219	21194220	.	0	-
chr18	21194262	21194263	.	0	-
chr18	21194276	21194277	.	0	-
chr18	21194297	21194298	.	0	-
chr18	21194304	21194305	.	0	-
chr18	21194306	21194307	.	0	-
chr18	47347567	47347568	.	0	+
chr18	47347586	47347587	.	0	+
chr18	47347603	47347604	.	0	+
chr18	47347607	47347608	.	0	+
chr18	47347630	47347631	.	0	+
chr18	47347669	47347670	.	0	+
chr18	47347670	47347671	.	0	+
chr18	47347671	47347672	.	0	+
chr18	47347675	47347676	.	0	+
chr18	47347682	47347683	.	0	+
chr19	1376054	1376055	.	0	+
chr19	1376069	1376070	.	0	+
chr19	1376177	1376178	.	0	+
chr19	1376179	1376180	.	0	+
chr19	1376180	1376181	.	0	+
chr19	1376223	1376224	.	0	+
chr19	1376224	1376225	.	0	+
chr19	12003748	12003749	.	0	+
chr19	12003749	12003750	.	0	+
chr19	12003752	12003753	.	0	+
chr19	12003753	12003754	.	0	+
chr19	12003778	12003779	.	0	+
chr19	12003832	12003833	.	0	+
chr19	12003833	12003834	.	0	+
chr19	12003854	12003855	.	0	+
chr19	12003883	12003884	.	0	+
chr19	12003884	12003885	.	0	+
chr19	12003896	12003897	.	0	+
chr19	12351108	12351109	.	0	+
chr19	12351112	12351113	.	0	+
chr19	12351138	12351139	.	0	+
chr19	12351139	12351140	.	0	+
chr19	12351144	12351145	.	0	+
chr19	12351148	12351149	.	0	+
chr19	12351152	12351153	.	0	+
chr19	12351179	12351180	.	0	+
chr19	12351222	12351223	.	0	+
chr19	12351247	12351248	.	0	+
chr19	12351254	12351255	.	0	+
chr19	12974962	12974963	.	0	+
chr19	12974975	12974976	.	0	+
chr19	12974983	12974984	.	0	+
chr19	12975087	12975088	.	0	+
chr19	12975093	12975094	.	0	+
chr19	12975101	12975102	.	0	+
chr19	12975111	12975112	.	0	+
chr19	12975114	12975115	.	0	+
chr19	12975159	12975160	.	0	+
chr19	12975194	12975195	.	0	+
chr19	12975195	12975196	.	0	+
chr19	13279357	13279358	.	0	+
chr19	13279366	13279367	.	0	+
chr19	13279369	13279370	.	0	+
chr19	13279371	13279372	.	0	+
chr19	13279415	13279416	.	0	+
chr19	13883851	13883852	.	0	+
chr19	13883854	13883855	.	0	+
chr19	13883861	13883862	.	0	+
chr19	13883873	13883874	.	0	+
chr19	13883891	13883892	.	0	+
chr19	13883926	13883927	.	0	+
chr19	13883951	13883952	.	0	+
chr19	13883977	13883978	.	0	+
chr19	13883983	13883984	.	0	+
chr19	13884005	13884006	.	0	+
chr19	14300803	14300804	.	0	+
chr19	14300838	14300839	.	0	+
chr19	14300839	14300840	.	0	+
chr19	14300843	14300844	.	0	+
chr19	14300913	14300914	.	0	+
chr19	14300922	14300923	.	0	+
chr19	14300956	14300957	.	0	+
chr19	14300970	14300971	.	0	+
chr19	14300971	14300972	.	0	+
chr19	14300974	14300975	.	0	+
chr19	14833618	14833619	.	0	+
chr19	14833653	14833654	.	0	+
chr19	14833661	14833662	.	0	+
chr19	14833677	14833678	.	0	+
chr19	14833726	14833727	.	0	+
chr19	14833736	14833737	.	0	+
chr19	14833746	14833747	.	0	+
chr19	14833779	14833780	.	0	+
chr19	14833782	14833783	.	0	+
chr19	14833804	14833805	.	0	+
chr19	16750848	16750849	.	0	-
chr19	16750856	16750857	.	0	-
chr19	16750888	16750889	.	0	-
chr19	16750897	16750898	.	0	-
chr19	16750898	16750899	.	0	-
chr19	23441298	23441299	.	0	-
chr19	23441301	23441302	.	0	-
chr19	23441303	23441304	.	0	-
chr19	23441342	23441343	.	0	-
chr19	23441379	23441380	.	0	-
chr19	23961087	23961088	.	0	+
chr19	23961114	23961115	.	0	+
chr19	23961131	23961132	.	0	+
chr19	23961180	23961181	.	0	+
[truncated: 286 more rows]
