# Supplementary material for: Identification of Widespread Ultra-Edited Human RNAs
Source: PLoS Genet. 2011 Oct 20;7(10):e1002317. doi: 10.1371/journal.pgen.1002317 (PMC3197674; doi:10.1371/journal.pgen.1002317)
Supplement: Dataset S5 — A list of ultra-edited ESTs overlapping with exons, broken by 5′UTR, CDS, 3′UTR, and non-coding RNA. (TXT) [file pgen.1002317.s005.txt]

5'UTR:
DA104269	MYH14
DB146886	IDN3
DA151356	KIAA0349
DA098819	ZNF83
CDS:
DA857874	OLR1
DW412140	GSK3B
3'UTR:
CN414413	AS3MT
DW425339	DHTKD1
BQ717524	TMEM19
BM703103	RUNDC2A
DB532541	AFMID
AV763535	RNF125
BM703747	MDM4
R19303	CYP20A1
DW436702	BTN3A2
DB568069	AHR
DW462765	DCAF10
AA164669	GNL3L
DB297163	AS3MT
DB296675	TMEM120B
AI810846	LONP2
DB342505	C19orf55
AA205323	ZNF542
AA652627	MRI1
BM668498	MDM4
AA665017	FHAD1
AA827538	APOL1
BE151163	CYP20A1
AI160732	HFE
AA165065	GNL3L
DW429106	SLC7A5P1
DW466563	GFPT1
DW417320	FAM116A
CB162100	NUP43
AA309093	CTSB
AI247303	RSL1D1
AA532656	ACOX1
DB333869	KIAA0449
AA618621	TMEM127
BQ775094	NUP43
CA422382	CTSB
AA664197	CTSB
AI038927	CTSB
BQ358323	ARSD
Non-coding:
DW419173	NEAT1
AA484785	AX746535
DA335143	SNURF-SNRPN
AA533775	CR608740
DW434139	LOC388692
BX101995	AX746535
DB343191	AX748287
AA219629	BC014180
CB053050	AK095439
DA103871	BC062350
BX505058	KIAA1499
AL602586	KIAA1499
DB257718	AX748435
DA412140	AX747742
DA408828	LOC90784
AU147998	LOC284440
BF920714	AK309762
