# Supplementary material for: Identification of Widespread Ultra-Edited Human RNAs
Source: PLoS Genet. 2011 Oct 20;7(10):e1002317. doi: 10.1371/journal.pgen.1002317 (PMC3197674; doi:10.1371/journal.pgen.1002317)
Supplement: Dataset S7 — A list of ESTs that overlap with both a UTR and an intron. The file contains the genomic coordinates and the names of the overlapping genes. Events of putative cleavage or non-canonical splicing are indicated, along with the accessions of mRNAs that support these events. (XLS) [file pgen.1002317.s007.xls]

## Sheet: גיליון1
Putatively cleaved or non-canonically spliced ultra-edited RNAs
EST	Coordinates	Gene	Event	Supporting mRNAs	Comments
BF920714	chr1:1662547-1662764	AK097814
AA665017	chr1:15724462-15724582	FHAD1
DB333869	chr1:200970617-200970755	KIF21B	Cleavage	AK131318
BM703747, BM668498	chr1:204521151-204521424	MDM4
DW436702	chr6:26376202-26376382	BTN3A2
BQ775094, CB162100	chr6:150045747-150046035	NUP43	NC splicing	AK074311,AK023349,AK095994
DB568069	chr7:17384730-17384887	AHR	NC splicing	L19872
CB053050	chrX:131564268-131564785	MBNL3
BQ717524	chr12:72096237-72096922	THEM19	NC splicing	BC008596
DB296675	chr12:122216095-122216342	THEM120B	Cleavage	AK126568	Nearby edited Alus seems spliced.
DA335143	chr15:25358835-25358897	SNURF_SNRPN	Cleavage	BX648788
AI003929	chr15:83673395-83673736	C15orf40
DW429106	chr16:21529242-21529473	IMAA	Cleavage	BC071656
BM703103	chr16:29383322-29383692	RUNDC2A	NC splicing	BX646280	NC Splicing likely preceded by cleavage of a nearby edited Alu.
DB136124	chr17:42255858-42256109	ASB16
DB532541	chr17:76199753-76200055	AFMID	Cleavage	BC142973
AA533775	chr19:12349186-12349459	GIOT-2
DB342505	chr19:36253652-36253887	C19orf55	Cleavage	AL883894,AK124144
DB343191	chr19:44634318-44634824	AX748287
AA827538	chr22:36662696-36662935	APOL1	NC splicing	AF305428,AF305224,BC141823,BC141720,BC113867,BC114475,BC127186,BC143039,BC143039,CR626091,BC017331	NC splicing already pointed out by Osenberg et. al, RNA 15, 1632 (2009).
DB146886	chr5:37050994-37051167	IDN3	Cleavage	BC063859
DA151356	chr6:42655334-42655553	KIAA0349	Cleavage	AK090874,AX746658
DA857874	chr12:10324195-10324705	OLR1
DA103871	chr16:23457849-23458352	COG7
AL602586, BX505058	chr17:79528089-79528269	NPLOC4
DB257718	chr19:21765108-21765322	AX748435
DA104269	chr19:50788234-50788405	MYH14	Cleavage	AK122704	Also very short NC splicing.
DA098819	chr19:53120721-53120980	ZNF83	Cleavage	AK055318,AB209516	Also very short NC splicing.
			NC- non canonical
